# Supplementary material for: Creatine monohydrate for lean mass, strength, and bone density in postmenopausal women: a systematic review and meta-analysis
Source: J Int Soc Sports Nutr. 2026 May 16;23(1):2668435. doi: 10.1080/15502783.2026.2668435 (PMC13182165; doi:10.1080/15502783.2026.2668435)
Supplement: Supplementary material — Creatine_OSF_Master_Cleaned [file RSSN_A_2668435_SM3041.xlsx]

## Sheet: README
Section	Description
Study Title	Creatine Monohydrate for Lean Mass, Strength and Bone Density in Postmenopausal Women: A Systematic Review and Meta-analysis
Authors	Siavash Naddafha, Jose Antonio, Richard B. Kreider, Jeffrey R. Stout
Objective	To determine effects of creatine supplementation (with/without RT) on lean mass, muscle strength, bone density, functional outcomes, and safety in postmenopausal women vs placebo
Sheet: Included_RCTs	7 RCTs included in the meta-analysis (primary quantitative synthesis)
Sheet: Final_Table_Postmenopausal	All 52 female creatine studies in the postmenopausal/women-focused catalog; includes relevance flags and MA inclusion flags
Sheet: Safety_Data_Female_Older	Creatine safety data filtered to female participants of middle-age or older (relevant to this SR)
Sheet: Final_Table_Master	Master catalog of all creatine studies (background reference)
Sheet: Data_Dictionary	Variable definitions for Creatine_Safety_Data columns
Sheet: Variable_Descriptions_Raw	Original variable/label mapping
Cleaning Notes	1. Cleaned typos: "Gualano et a." → "Gualano et al."; "Roshel" → "Roschel" 2. Filled 1 missing Non-Loading Days value with "-" 3. Added Included_In_MA column (Yes/No for 7 meta-analysis RCTs) 4. Added Population_Relevance classification column 5. Sorted: included RCTs first, then by year 6. Safety sheet filtered to female, middle-age/older participants 7. Workbook restructured: relevant sheets fi…

## Sheet: Included_RCTs
Study	Author	Participants	Design	Demographics	Duration	Loading_Days	Non-Loading_Days	Findings	Side_Effects	Sex	Age_Category	Population_Category	Health_Status	Clinical_Population_Category	Type_Of_Creatine_Used	Crm_Vs_All_Other_Creatine_Forms	Year	Included_In_MA	Population_Relevance
Aguiar AF, Januario RS, Junior RP, Gerage AM, Pina FL, do Nascimento MA, et al. Long-term creatine supplementation improves muscular performance during resistance training in older women. Eur J Appl Physiol. 2013;113(4):987-96. doi: 10.1007/s00421-012-2514-6. PubMed PMID: 23053133.	Aguiar et al. (2013)	18 healthy females	RDBP	Creatine Age: 64 years; Wt: 60 kg; Placebo Age: 65 years; Wt: 57 kg	84 days	-	CrM 5 g/d or placebo (maltodextrin) for 84 days	↑ training volume, 1RM bench press, knee extension, and biceps curl performance, as well as ↑ fat-free mass and muscle mass with more efficiency in submaximal strength functional assessments	None reported.	Female	Middle-Age Adults (45-65 years)	Untrained	Apparently Healthy	Apparently Healthy	Creatine Monohydrate	Creatine Monohydrate	2013	Yes	Middle-Age/Older (Potentially relevant)
Gualano B, Macedo AR, Alves CR, Roschel H, Benatti FB, Takayama L, de Sá Pinto AL, Lima FR, Pereira RM. Creatine supplementation and resistance training in vulnerable older women: a randomized double-blind placebo-controlled clinical trial. Exp Gerontol. 2014 May;53:7-15. doi: 10.1016/j.exger.2014.02.003. Epub 2014 Feb 13. PMID: 24530883.	Gualano et al. (2014)	60 females	RDBP	Creatine Age: 66.1 years; Wt: 64.4 kg; Placebo Age: 66.3 years; Wt: 63.4 kg	168 days	CrM or CrM + RT: 20 g/d for 5 days	CrM or CrM + RT: 5 g/d for 163 days	Sarcopenia incidence decreased in both CR group and CR +RT	None reported.	Female	Older Adults (>65 years)	Untrained	Apparently Healthy	Apparently Healthy	Creatine Monohydrate	Creatine Monohydrate	2014	Yes	Middle-Age/Older (Potentially relevant)
Gualano B, Macedo AR, Alves CR, Roschel H, Benatti FB, Takayama L, de Sá Pinto AL, Lima FR, Pereira RM. Creatine supplementation and resistance training in vulnerable older women: a randomized double-blind placebo-controlled clinical trial. Exp Gerontol. 2014 May;53:7-15. doi: 10.1016/j.exger.2014.02.003. Epub 2014 Feb 13. PMID: 24530883.	Gualano et al. (2014)	60 females	RDBP	Creatine Age: 67.1 years; Wt: 66.6 kg; Placebo Age: 66.3 years; Wt: 63.4 kg	168 days	CrM or CrM + RT: 20 g/d for 5 days	CrM or CrM + RT: 5 g/d for 163 days	Sarcopenia incidence decreased in both CR group and CR +RT	None reported.	Female	Older Adults (>65 years)	Untrained	Neurological	Clinical Populations	Creatine Monohydrate	Creatine Monohydrate	2014	Yes	Middle-Age/Older (Potentially relevant)
Chilibeck, P. D., Candow, D. G., Landeryou, T., Kaviani, M., & Paus-Jenssen, L. (2015). Effects of creatine and resistance training on bone health in postmenopausal women. Medicine & Science in Sports & Exercise, 47(8), 1587-1595.	Chilibeck et al. (2015)	47 postmenopausal females	RDBP	Creatine Age: 57 years; Wt: 69 kg; Placebo Age: 57 years; Wt: 73 kg	365.24 days	-	CrM 0.1 g/kg/d or placebo for 365 days	Attenuated rate of femoral neck bone mineral density loss (-1.2%), ↑femoral shaft subperiosteal width and relative bench press strength	Side effects were reported for the creatine treatment with 5 total for gastrointestinal related issues (constipation, diarrhea, heartburn, irritable bowel, and nausea) and 2 reports of muscle cramps/pain; the placebo reported 1 case of nausea.	Female	Middle-Age Adults (45-65 years)	Untrained	Cardiometabolic/Cardiopulmonary	Clinical Populations	Creatine Monohydrate	Creatine Monohydrate	2015	Yes	Postmenopausal/Older Women
Lobo, D. M., Tritto, A. C., da Silva, L. R., de Oliveira, P. B., Benatti, F. B., Roschel, H., ... & Pereira, R. M. R. (2015). Effects of long-term low-dose dietary creatine supplementation in older women. Experimental gerontology, 70, 97-104.	Lobo et al. (2015)	56 postmenopausal osteopenia females	RDBP	Creatine Age: 58 years; Wt: 66.8 kg; Placebo Age: 58 years; Wt: 65.7 kg	365 days	-	CrM 1 g/d for or placebo (dextrose) 365 days	No differences for bone health parameters, lean mass, or muscle function	None reported.	Female	Middle-Age Adults (45-65 years)	Clinical - Physical/Health	Cardiometabolic/Cardiopulmonary	Clinical Populations	Creatine Monohydrate	Creatine Monohydrate	2015	Yes	Postmenopausal/Older Women
Lucas Peixoto Sales, Ana Jéssica Pinto, Samara Ferrari Rodrigues, Jackeline Couto Alvarenga, Natalia Gonçalves, Marília M Sampaio-Barros, Fabiana Braga Benatti, Bruno Gualano, Rosa Maria Rodrigues Pereira, Creatine Supplementation (3 g/d) and Bone Health in Older Women: A 2-Year, Randomized, Placebo-Controlled Trial, The Journals of Gerontology: Series A, Volume 75, Issue 5, May 2020, Pages 931–9…	Sales et al. (2020)	200 postmenopausal women	RPDB	Creatine Age: 57.4 years; Wt: 68 kg; Placebo Age: 58.1 years; Wt: 69.3 kg	730 days	-	CrM: 3 g/d or Placebo (dextrose): 3 g/d for 730 days	Supplementation of 3 g/d of CrM did not increase or prevent deterioration of bone parameters in postmenopausal women with low bone mass.	None reported.	Female	Middle-Age Adults (45-65 years)	Untrained	Apparently Healthy	Apparently Healthy	Creatine Monohydrate	Creatine Monohydrate	2020	Yes	Postmenopausal/Older Women
Chilibeck, P. D., Candow, D. G., Gordon, J. J., Duff, W. R. D., Mason, R., Shaw, K., Taylor-Gjevre, R., Nair, B., & Zello, G. A. (2023). A 2-yr Randomized Controlled Trial on Creatine Supplementation during Exercise for Postmenopausal Bone Health. Medicine and science in sports and exercise, 55(10), 1750–1760. https://doi.org/10.1249/MSS.0000000000003202	Chilibeck et al. (2023)	237 post menopausal women	RPDB	Creatine Age: 59 years; Wt: 73.3 kg; Placebo Age: 59 years; Wt: 71.8 kg	730 days	-	CrM:10 g/d with 10g/d of maltodextrin or Placebo (maltodextrin): 20 g/d for 730 days	No effects on BMD at femoral neck, total hip or lumbar spine compared to placebo, CrM supplementation preserved geometric properties at the proximal femur	Side effects were reported for creatine: gastrointestinal/abdominal (13), muscle cramps and pain (1),high urine albumin creatinine ratio (2), high urine micro-albumin (3), hemoglobin in the urine (3), low creatinine clearance (1); high blood creatinine ( 6) low estimated glomerular filtration rate (4), kidney infection (1), high liver enzymes (6),bilirubin in urine (1), and low albumin (1),. The …	Female	Middle-Age Adults (45-65 years)	Untrained	Apparently Healthy	Apparently Healthy	Creatine Monohydrate	Creatine Monohydrate	2023	Yes	Middle-Age/Older (Potentially relevant)

## Sheet: Final_Table_Postmenopausal
Study	Author	Participants	Design	Demographics	Duration	Loading_Days	Non-Loading_Days	Findings	Side_Effects	Sex	Age_Category	Population_Category	Health_Status	Clinical_Population_Category	Type_Of_Creatine_Used	Crm_Vs_All_Other_Creatine_Forms	Year	Included_In_MA	Population_Relevance
Aguiar AF, Januario RS, Junior RP, Gerage AM, Pina FL, do Nascimento MA, et al. Long-term creatine supplementation improves muscular performance during resistance training in older women. Eur J Appl Physiol. 2013;113(4):987-96. doi: 10.1007/s00421-012-2514-6. PubMed PMID: 23053133.	Aguiar et al. (2013)	18 healthy females	RDBP	Creatine Age: 64 years; Wt: 60 kg; Placebo Age: 65 years; Wt: 57 kg	84 days	-	CrM 5 g/d or placebo (maltodextrin) for 84 days	↑ training volume, 1RM bench press, knee extension, and biceps curl performance, as well as ↑ fat-free mass and muscle mass with more efficiency in submaximal strength functional assessments	None reported.	Female	Middle-Age Adults (45-65 years)	Untrained	Apparently Healthy	Apparently Healthy	Creatine Monohydrate	Creatine Monohydrate	2013	Yes	Middle-Age/Older (Potentially relevant)
Gualano B, Macedo AR, Alves CR, Roschel H, Benatti FB, Takayama L, de Sá Pinto AL, Lima FR, Pereira RM. Creatine supplementation and resistance training in vulnerable older women: a randomized double-blind placebo-controlled clinical trial. Exp Gerontol. 2014 May;53:7-15. doi: 10.1016/j.exger.2014.02.003. Epub 2014 Feb 13. PMID: 24530883.	Gualano et al. (2014)	60 females	RDBP	Creatine Age: 66.1 years; Wt: 64.4 kg; Placebo Age: 66.3 years; Wt: 63.4 kg	168 days	CrM or CrM + RT: 20 g/d for 5 days	CrM or CrM + RT: 5 g/d for 163 days	Sarcopenia incidence decreased in both CR group and CR +RT	None reported.	Female	Older Adults (>65 years)	Untrained	Apparently Healthy	Apparently Healthy	Creatine Monohydrate	Creatine Monohydrate	2014	Yes	Middle-Age/Older (Potentially relevant)
Gualano B, Macedo AR, Alves CR, Roschel H, Benatti FB, Takayama L, de Sá Pinto AL, Lima FR, Pereira RM. Creatine supplementation and resistance training in vulnerable older women: a randomized double-blind placebo-controlled clinical trial. Exp Gerontol. 2014 May;53:7-15. doi: 10.1016/j.exger.2014.02.003. Epub 2014 Feb 13. PMID: 24530883.	Gualano et al. (2014)	60 females	RDBP	Creatine Age: 67.1 years; Wt: 66.6 kg; Placebo Age: 66.3 years; Wt: 63.4 kg	168 days	CrM or CrM + RT: 20 g/d for 5 days	CrM or CrM + RT: 5 g/d for 163 days	Sarcopenia incidence decreased in both CR group and CR +RT	None reported.	Female	Older Adults (>65 years)	Untrained	Neurological	Clinical Populations	Creatine Monohydrate	Creatine Monohydrate	2014	Yes	Middle-Age/Older (Potentially relevant)
Chilibeck, P. D., Candow, D. G., Landeryou, T., Kaviani, M., & Paus-Jenssen, L. (2015). Effects of creatine and resistance training on bone health in postmenopausal women. Medicine & Science in Sports & Exercise, 47(8), 1587-1595.	Chilibeck et al. (2015)	47 postmenopausal females	RDBP	Creatine Age: 57 years; Wt: 69 kg; Placebo Age: 57 years; Wt: 73 kg	365.24 days	-	CrM 0.1 g/kg/d or placebo for 365 days	Attenuated rate of femoral neck bone mineral density loss (-1.2%), ↑femoral shaft subperiosteal width and relative bench press strength	Side effects were reported for the creatine treatment with 5 total for gastrointestinal related issues (constipation, diarrhea, heartburn, irritable bowel, and nausea) and 2 reports of muscle cramps/pain; the placebo reported 1 case of nausea.	Female	Middle-Age Adults (45-65 years)	Untrained	Cardiometabolic/Cardiopulmonary	Clinical Populations	Creatine Monohydrate	Creatine Monohydrate	2015	Yes	Postmenopausal/Older Women
Lobo, D. M., Tritto, A. C., da Silva, L. R., de Oliveira, P. B., Benatti, F. B., Roschel, H., ... & Pereira, R. M. R. (2015). Effects of long-term low-dose dietary creatine supplementation in older women. Experimental gerontology, 70, 97-104.	Lobo et al. (2015)	56 postmenopausal osteopenia females	RDBP	Creatine Age: 58 years; Wt: 66.8 kg; Placebo Age: 58 years; Wt: 65.7 kg	365 days	-	CrM 1 g/d for or placebo (dextrose) 365 days	No differences for bone health parameters, lean mass, or muscle function	None reported.	Female	Middle-Age Adults (45-65 years)	Clinical - Physical/Health	Cardiometabolic/Cardiopulmonary	Clinical Populations	Creatine Monohydrate	Creatine Monohydrate	2015	Yes	Postmenopausal/Older Women
Lucas Peixoto Sales, Ana Jéssica Pinto, Samara Ferrari Rodrigues, Jackeline Couto Alvarenga, Natalia Gonçalves, Marília M Sampaio-Barros, Fabiana Braga Benatti, Bruno Gualano, Rosa Maria Rodrigues Pereira, Creatine Supplementation (3 g/d) and Bone Health in Older Women: A 2-Year, Randomized, Placebo-Controlled Trial, The Journals of Gerontology: Series A, Volume 75, Issue 5, May 2020, Pages 931–9…	Sales et al. (2020)	200 postmenopausal women	RPDB	Creatine Age: 57.4 years; Wt: 68 kg; Placebo Age: 58.1 years; Wt: 69.3 kg	730 days	-	CrM: 3 g/d or Placebo (dextrose): 3 g/d for 730 days	Supplementation of 3 g/d of CrM did not increase or prevent deterioration of bone parameters in postmenopausal women with low bone mass.	None reported.	Female	Middle-Age Adults (45-65 years)	Untrained	Apparently Healthy	Apparently Healthy	Creatine Monohydrate	Creatine Monohydrate	2020	Yes	Postmenopausal/Older Women
Chilibeck, P. D., Candow, D. G., Gordon, J. J., Duff, W. R. D., Mason, R., Shaw, K., Taylor-Gjevre, R., Nair, B., & Zello, G. A. (2023). A 2-yr Randomized Controlled Trial on Creatine Supplementation during Exercise for Postmenopausal Bone Health. Medicine and science in sports and exercise, 55(10), 1750–1760. https://doi.org/10.1249/MSS.0000000000003202	Chilibeck et al. (2023)	237 post menopausal women	RPDB	Creatine Age: 59 years; Wt: 73.3 kg; Placebo Age: 59 years; Wt: 71.8 kg	730 days	-	CrM:10 g/d with 10g/d of maltodextrin or Placebo (maltodextrin): 20 g/d for 730 days	No effects on BMD at femoral neck, total hip or lumbar spine compared to placebo, CrM supplementation preserved geometric properties at the proximal femur	Side effects were reported for creatine: gastrointestinal/abdominal (13), muscle cramps and pain (1),high urine albumin creatinine ratio (2), high urine micro-albumin (3), hemoglobin in the urine (3), low creatinine clearance (1); high blood creatinine ( 6) low estimated glomerular filtration rate (4), kidney infection (1), high liver enzymes (6),bilirubin in urine (1), and low albumin (1),. The …	Female	Middle-Age Adults (45-65 years)	Untrained	Apparently Healthy	Apparently Healthy	Creatine Monohydrate	Creatine Monohydrate	2023	Yes	Middle-Age/Older (Potentially relevant)
Thompson CH, Kemp GJ, Sanderson AL, Dixon RM, Styles P, Taylor DJ, et al. Effect of creatine on aerobic and anaerobic metabolism in skeletal muscle in swimmers. Br J Sports Med. 1996;30(3):222-5. PubMed PMID: 8889115; PubMed Central PMCID: PMC1332335.	Thompson et al. (1996)	10 non-vegetarian female college swimmers	RDBP	Creatine Age: 20 years; Wt: 57.1 kg; Placebo Age: 20 years; Wt: 57.1 kg	42 days	-	CrM 2 g/d or a placebo for 42 days	CrM had no effect on 31P magnetic resonance (MRS) and near-infrared spectroscopy (NIRS) determined calf creatine content or 100-m and 400-m swim performance	None reported.	Female	Young Adults (18-45 years)	Athlete	Apparently Healthy	Apparently Healthy	Creatine Monohydrate	Creatine Monohydrate	1996	No	Younger/Children (Background only)
Vandenberghe K, Goris M, Van Hecke P, Van Leemputte M, Vangerven L, Hespel P. Long-term creatine intake is beneficial to muscle performance during resistance training. J Appl Physiol (1985). 1997;83(6):2055-63. PubMed PMID: 9390981.	Vandenberghe et al. (1997)	19 young female volunteers	RDBP	Creatine Age: 21.5 years; Wt: 60.7 kg; Placebo Age: 21.5 years; Wt: 57.5 kg	70 days	CrM 20 g/d or placebo for 5 days	CrM 5 g/d or placbeo for 66 days	CrM ↑ muscle PCr, strength, and exercise capacity	None reported.	Female	Young Adults (18-45 years)	Untrained	Apparently Healthy	Apparently Healthy	Creatine Monohydrate	Creatine Monohydrate	1997	No	Younger/Children (Background only)
Ledford A, Branch JD. Creatine supplementation does not increase peak power production and work capacity during repetitive Wingate testing in women. The Journal of Strength and Conditioning Research. 1999;13(4):394-9.	Ledford et al. (1999)	10 physically active women	RDBCP	Creatine Age: 27 years; Wt: 56.6 kg; Placebo Age: 27 years; Wt: 56.6 kg	5 days	CrM 20 g/d or placebo ( 20 g/d glucose polymer) for 5 days	-	No significant effects on 3 x 30 sec Wingate tests with 5 min recovery	None reported.	Female	Young Adults (18-45 years)	Recreationally Active	Apparently Healthy	Apparently Healthy	Creatine Monohydrate	Creatine Monohydrate	1999	No	Younger/Children (Background only)
Hamilton, K. L., Meyers, M. C., Skelly, W. A., & Marley, R. J. (2000). Oral creatine supplementation and upper extremity anaerobic response in females. International journal of sport nutrition and exercise metabolism, 10(3), 277–289. https://doi.org/10.1123/ijsnem.10.3.277	Hamilton et al. (2000)	24 college-aged females	RDBP	Creatine Age: 22.5 years; Wt: 65.1 kg; Placebo Age: 23.9 years; Wt: 65.4 kg	7 days	CrM 25 g/d or placebo for 7 days	-	The CrM led to a greater change in the elbow flexion fatigue index, which was associated with greater work capacity during fatiguing elbow flexion.	None reported.	Female	Young Adults (18-45 years)	Recreationally Active	Apparently Healthy	Apparently Healthy	Creatine Monohydrate	Creatine Monohydrate	2000	No	Younger/Children (Background only)
BRENNER, MEGAN; RANKIN, JANET WALBERG; SEBOLT, DON. The Effect of Creatine Supplementation During Resistance Training in Women. Journal of Strength and Conditioning Research 14(2):p 207-213, May 2000.	Brenner et al. (2000)	16 college female lacrosse players	RDBP	Creatine Age: 18.1 years; Wt: 60.6 kg; Placebo Age: 19.5 years; Wt: 61.1 kg	35 days	CrM 20 g/d or placebo for 7 days	CrM 2 g/d or placebo for 28 days	CrM ↑ bench press 1-RM, ↓ body fat via skinfolds	None reported.	Female	Young Adults (18-45 years)	Athlete	Apparently Healthy	Apparently Healthy	Creatine Monohydrate	Creatine Monohydrate	2000	No	Younger/Children (Background only)
LARSON-MEYER, D. ENETTE; HUNTER, GARY R.; TROWBRIDGE, CHRISTINA A.; TURK, JOANNE C.; ERNEST, JAMES M.; TORMAN, STACEY L.; HARBIN, PAUL A.. The Effect of Creatine Supplementation on Muscle Strength and Body Composition During Off-Season Training in Female Soccer Players. Journal of Strength and Conditioning Research 14(4):p 434-442, November 2000.	Larson-Meyer et al. (2000)	14 college female soccer players	RDBP	Creatine Age: 19.3 years; Wt: 61.9 kg; Placebo Age: 19 years; Wt: 63.6 kg	91 days	CrM 15 g/d or placebo for 7 days	CrM 5 g/d or placebo for 84 days	CrM ↑ bench press and full squat strength and FFM	None reported kidneyrelated; -related issues, None reported kidneyrelated;	Female	Young Adults (18-45 years)	Untrained	Apparently Healthy	Apparently Healthy	Creatine Monohydrate	Creatine Monohydrate	2000	No	Younger/Children (Background only)
Cox G, Mujika I, Tumilty D, Burke L. Acute creatine supplementation and performance during a field test simulating match play in elite female soccer players. Int J Sport Nutr Exerc Metab. 2002;12(1):33-46. PubMed PMID: 11993621.	Cox et al. (2002)	14 elite female soccer players	RDBP	Creatine Age: 22.1 years; Wt: 62.6 kg; Placebo Age: 22.1 years; Wt: 62.6 kg	6 days	CrM 20 g/d or placebofor 6 days	-	CrM ↑ repetitive sprint performance (5 x 11 min blocks, 11 x 20 m sprints). No effect on ball striking accuracy.	Side effects were reported for creatine (1 gastrointestinal/abdominal distress).	Female	Young Adults (18-45 years)	Athlete	Apparently Healthy	Apparently Healthy	Creatine Monohydrate	Creatine Monohydrate	2002	No	Younger/Children (Background only)
Ayoama, R., Hiruma, E., & Sasaki, H. (2003). Effects of creatine loading on muscular strength and endurance of female softball players. Journal of sports medicine and physical fitness, 43(4), 481.	Ayoama et al. (2003)	26 female softball players	RDBP	Creatine Age: 20 years; Wt: 65.7 kg; Placebo Age: 20 years; Wt: 65.7 kg	21 days	CrM 20 g/d or placebo for 7 days	CrM 3 g/d or placebo for 14 days	CrM ↑ mean strength and muscular endurance	None reported.	Female	Young Adults (18-45 years)	Athlete	Apparently Healthy	Apparently Healthy	Creatine Monohydrate	Creatine Monohydrate	2003	No	Younger/Children (Background only)
Kambis KW, Pizzedaz SK. Short-term creatine supplementation improves maximum quadriceps contraction in women. Int J Sport Nutr Exerc Metab. 2003 Mar;13(1):87-96. doi: 10.1123/ijsnem.13.1.87. PMID: 12660408.	Kambis et al. (2003)	22 college-women	RDBP	Creatine Age: 20.3 years; Wt: 63.8 kg; Placebo Age: 20.3 years; Wt: 58.8 kg	5 days	CrM 4 x 0.5 g//kg/d of fat free mass or placebo for 5 days	-	Cr increased average power but did not effect FFM, % body fat, or quadriceps circumference.	None reported.	Female	Young Adults (18-45 years)	Untrained	Apparently Healthy	Apparently Healthy	Creatine Monohydrate	Creatine Monohydrate	2003	No	Younger/Children (Background only)
Eckerson JM, Stout JR, Moore GA, Stone NJ, Nishimura K, Tamura K. Effect of two and five days of creatine loading on anaerobic working capacity in women. J Strength Cond Res. 2004 Feb;18(1):168-73. doi: 10.1519/1533-4287(2004)018<0168:eotafd>2.0.co;2. PMID: 14971965.	Eckerson et al. (2004)	10 physically active women	RDBPC	Creatine Age: 22 years; Wt: 59.3 kg; Placebo Age: 22 years; Wt: 59.4 kg	5 days	CrM 20 g/d + 72 g/d dextrose or placebo (72 g/d dextrose) for 5 days	-	Cr increased anaerobic workig capacity but did not increase body weight.	None reported.	Female	Young Adults (18-45 years)	Recreationally Active	Apparently Healthy	Apparently Healthy	Creatine Monohydrate	Creatine Monohydrate	2004	No	Younger/Children (Background only)
Ferguson TB, Syrotuik DG. Effects of creatine monohydrate supplementation on body composition and strength indices in experienced resistance trained women. J Strength Cond Res. 2006;20(4):939-46. doi: 10.1519/R-18485.1. PubMed PMID: 17194243.	Ferguson et al. (2006)	26 healthy strength trained women	RDBP	Creatine Age: 24.6 years; Wt: 65.7 kg; Placebo Age: 24.6 years; Wt: 65.4 kg	70 days	CrM 0.3 g/kg/d or placebo for 7 days	CrM 0.03 g/kg/d or placebo for 28 days	No significant differences in gains in FFM, 1RM strength, repetitions at 70% 1RM, or training volume	None reported.	Female	Young Adults (18-45 years)	Trained	Apparently Healthy	Apparently Healthy	Creatine Monohydrate	Creatine Monohydrate	2006	No	Younger/Children (Background only)
Bender A, Koch W, Elstner M, Schombacher Y, Bender J, Moeschl M, et al. Creatine supplementation in Parkinson disease: a placebo-controlled randomized pilot trial. Neurology. 2006;67(7):1262-4. doi: 10.1212/01.wnl.0000238518.34389.12. PubMed PMID: 17030762.	Bender et al., (2006)	60 patients with Parkinson Disease	RPC	Creatine Age: 60 years; Wt: 78.5 kg; Placebo Age: 58.7 years; Wt: 78.5 kg	730 days	CrM 20 g/d or placebo for 6 days	CrM or placebo 2 g/d for 168 days and then 4 g/d for 556 days	CrM improved patient mood and led to a smaller dose increase of dopaminergic therapy but had no effect on overall Unified Parkinson's Disease Rating Scale scores or dopamine transporter SPECT.	None reported.	Female	Middle-Age Adults (45-65 years)	Clinical - Physical/Health	Apparently Healthy	Apparently Healthy	Creatine Monohydrate	Creatine Monohydrate	2006	No	Middle-Age/Older (Potentially relevant)
Canete S, San Juan AF, Perez M, Gomez-Gallego F, Lopez-Mojares LM, Earnest CP, et al. Does creatine supplementation improve functional capacity in elderly women? J Strength Cond Res. 2006;20(1):22-8. doi: 10.1519/R-17044.1. PubMed PMID: 16503684.	Cañete et al. (2006)	16 elderly women	RDBP	Creatine Age: 67 years; Wt: 58.3 kg; Placebo Age: 68 years; Wt: 62.1 kg	7 days	CrM 0.3 g/kg/d or placebo for 7 days	-	CrM ↑ lower-body functional living tasks involving rapid movements with no effects on walking endurance	None reported.	Female	Older Adults (>65 years)	Untrained	Apparently Healthy	Apparently Healthy	Creatine Monohydrate	Creatine Monohydrate	2006	No	Postmenopausal/Older Women
Silva AJ, Machado Reis V, Guidetti L, Bessone Alves F, Mota P, Freitas J, et al. Effect of creatine on swimming velocity, body composition and hydrodynamic variables. J Sports Med Phys Fitness. 2007;47(1):58-64. PubMed PMID: 17369799.	Silva et al. (2007)	16 female swimmers	RDBP	Creatine Age: 16.3 years; Wt: 55.7 kg; Placebo Age: 15.7 years; Wt: 44.5 kg	21 days	CrM 20 g/d or placebo for 21 days	-	Significant reductions in active drag force, hydrodynamic coefficient, and power output following Cr treatment	None reported.	Female	Children/Adolescents (<18 years)	Athlete	Apparently Healthy	Apparently Healthy	Creatine Monohydrate	Creatine Monohydrate	2007	No	Younger/Children (Background only)
Smith AE, Walter AA, Herda TJ, Ryan ED, Moon JR, Cramer JT, et al. Effects of creatine loading on electromyographic fatigue threshold during cycle ergometry in college-aged women. J Int Soc Sports Nutr. 2007;4:20. Epub 2007/11/28. doi: 1550-2783-4-20 [pii], 10.1186/1550-2783-4-20. PubMed PMID: 18039377; PubMed Central PMCID: 2244642.	Smith et al. (2007)	15 healthy college-aged females	RDBP	Creatine Age: 22.4 years; Wt: 66 kg; Placebo Age: 22.3 years; Wt: 64.7 kg	5 days	Creatine citrate 20 g/d or placebo for 5 days	-	Increase electromyographic fatigue threshold as well as increases in weight following the Cr treatment	None reported.	Female	Young Adults (18-45 years)	Untrained	Apparently Healthy	Apparently Healthy	Creatine Monohydrate	Creatine Monohydrate	2007	No	Younger/Children (Background only)
Gotshalk LA, Kraemer WJ, Mendonca MA, Vingren JL, Kenny AM, Spiering BA, et al. Creatine supplementation improves muscular performance in older women. Eur J Appl Physiol. 2008;102(2):223-31. Epub 20071018. doi: 10.1007/s00421-007-0580-y. PubMed PMID: 17943308.	Gotshalk et al. (2008)	30 elderly females	RDBP	Creatine Age: 63.3 years; Wt: 67.1 kg; Placebo Age: 63 years; Wt: 67.8 kg	7 days	CrM 20 g/d or placebo for 7 days	-	Increased bench press, leg press, body mass, and fat free mass, and decreased tandem gait test time	None reported.	Female	Middle-Age Adults (45-65 years)	Untrained	Renal	Clinical Populations	Creatine Monohydrate	Creatine Monohydrate	2008	No	Middle-Age/Older (Potentially relevant)
Leader A, Amital D, Rubinow A, Amital H. An open-label study adding creatine monohydrate to ongoing medical regimens in patients with the fibromyalgia syndrome. Ann N Y Acad Sci. 2009 Sep;1173:829-36. doi: 10.1111/j.1749-6632.2009.04811.x. PMID: 19758235.	Leader et al. (2009)	30 female patients with fibromyalgia	Open-label study	Creatine Age: 40 years; Wt: 79.5 kg; Placebo Age: 40 years; Wt: 79.5 kg	56 days	CrM 3 g/d or placebo for 21 days	CrM 5 g/d or placebo for 35 days	Improvements in fibromyalgia severity, quality of life and sleep, disability and pain	None reported.	Female	Young Adults (18-45 years)	Clinical - Physical/Health	Apparently Healthy	Apparently Healthy	Creatine Monohydrate	Creatine Monohydrate	2009	No	Younger/Children (Background only)
Kondo, D. G., Sung, Y. H., Hellem, T. L., Fiedler, K. K., Shi, X., Jeong, E. K., & Renshaw, P. F. (2011). Open-label adjunctive creatine for female adolescents with SSRI-resistant major depressive disorder: a 31-phosphorus magnetic resonance spectroscopy study. Journal of affective disorders, 135(1-3), 354-361.	Kondo et al. (2011)	5 female adolescents with major depressive disorder	OL	Creatine Age: 15.5 years; Wt: 53 kg; Placebo Age: 15.5 years; Wt: 53 kg	56 days	-	CrM 4 g/d or placebo for 56 days	Children’s Depression Rating Sclae-Revised scores delined with no serious adverse events occuring (i.e., self-harm or suicide attempts); Increased brain phosphocreatine concentrations	None reported.	Female	Children/Adolescents (<18 years)	Clinical - Congitive	Apparently Healthy	Apparently Healthy	Creatine Monohydrate	Creatine Monohydrate	2011	No	Younger/Children (Background only)
Freilinger, M., Dunkler, D., Lanator, I., Mühl, A., Fowler, B., & Bodamer, O. A. (2011). Effects of creatine supplementation in Rett syndrome: a randomized, placebo-controlled trial. Journal of Developmental & Behavioral Pediatrics, 32(6), 454-460.	Freilinger et al. (2011)	18 female patients with Rett syndrome	RDBPC	Creatine Age: 10.1 years; Wt: 20 kg; Placebo Age: 15.2 years; Wt: 25 kg	182.62 days	-	CrM 200mg/kg/d or placebo for 168 days	Increase global methylation, Total and subscores of Rett Syndrome Motor and Behavioral Assessment improved albeit statistical significance	None reported.	Female	Children/Adolescents (<18 years)	Clinical - Physical/Health	Apparently Healthy	Apparently Healthy	Creatine Monohydrate	Creatine Monohydrate	2011	No	Younger/Children (Background only)
Benton D, Donohoe R. The influence of creatine supplementation on the cognitive functioning of vegetarians and omnivores. British Journal of Nutrition. 2011;105(7):1100-1105. doi:10.1017/S0007114510004733	Benton & Donohoe (2011)	128 young female adults	RDBP	Creatine Age: 20.5 years; Wt: 72 kg; Placebo Age: 20.3 years; Wt: 72 kg	5 days	CrM 20 g/d or placebo for 5 days	-	Better indexes of memory and choice reaction-time task outcomes	Side effects were reported, but group and frequency were not specified for gastrointestinal/abdominal-related issues, bloating, neurological-related issues, or headaches.	Female	Young Adults (18-45 years)	Recreationally Active	Apparently Healthy	Apparently Healthy	Creatine Monohydrate	Creatine Monohydrate	2011	No	Younger/Children (Background only)
Neves M, Jr., Gualano B, Roschel H, Lima FR, Lucia de Sa-Pinto A, Seguro AC, et al. Effect of creatine supplementation on measured glomerular filtration rate in postmenopausal women. Appl Physiol Nutr Metab. 2011;36(3):419-22. Epub 20110516. doi: 10.1139/h11-014. PubMed PMID: 21574777.	Neves et al. (2011; #2)	26 postmenopausal females	RDBP	Creatine Age: 59 years; Wt: 78.7 kg; Placebo Age: 57 years; Wt: 78.7 kg	84 days	CrM 20 g/d or placebo for 7 days	CrM 5 g/d or placebo for 77 days	No effect to kidney function biomarkers	None reported.	Female	Middle-Age Adults (45-65 years)	Untrained	Apparently Healthy	Apparently Healthy	Creatine Monohydrate	Creatine Monohydrate	2011	No	Postmenopausal/Older Women
Lyoo IK, Yoon S, Kim TS, Hwang J, Kim JE, Won W, et al. A randomized, double-blind placebo-controlled trial of oral creatine monohydrate augmentation for enhanced response to a selective serotonin reuptake inhibitor in women with major depressive disorder. Am J Psychiatry. 2012;169(9):937-45. doi: 10.1176/appi.ajp.2012.12010009. PubMed PMID: 22864465; PubMed Central PMCID: PMC4624319.	Lyoo et al. (2012)	52 females with major depressive disorder	RDBP	Creatine Age: 45.7 years; Wt: 79.5 kg; Placebo Age: 47.5 years; Wt: 79.5 kg	56 days	CrM 3 g/d or placebo for 7 days	CrM 5 g/d or placebo for 49 days	Improved Hamilton Depression Rating Scale scores	Side effects were reported for creatine (6 headaches, 5 dizziness, 9 nausea, 6 palpitations, 2 sweating, and 2 appeitite-related) and for placebo (3 impaired concentration, 13 headache, 3 dizziness, 6 nausea, 2 sweating, 2 appeitite-related).	Female	Middle-Age Adults (45-65 years)	Clinical - Congitive	Apparently Healthy	Apparently Healthy	Creatine Monohydrate	Creatine Monohydrate	2012	No	Middle-Age/Older (Potentially relevant)
Mercimek-Mahmutoglu S, Dunbar M, Friesen A, Garret S, Hartnett C, Huh L, Sinclair G, Stockler S, Wellington S, Pouwels PJ, Salomons GS, Jakobs C. Evaluation of two year treatment outcome and limited impact of arginine restriction in a patient with GAMT deficiency. Mol Genet Metab. 2012 Jan;105(1):155-8. doi: 10.1016/j.ymgme.2011.09.037. Epub 2011 Oct 6. PMID: 22019491.	Mercimek et al. (2012)	4-year old female with developmental regression	OLCS	Creatine Age: 4 years; Wt: 16 kg	168 days	-	CrM 400 mg/kg/d 4x a day for 168 days	Cr decreased CSF guanidonacetate	None reported.	Female	Children/Adolescents (<18 years)	Clinical - Physical/Health	Neurological	Clinical Populations	Creatine Monohydrate	Creatine Monohydrate	2012	No	Younger/Children (Background only)
Ndika JD, Johnston K, Barkovich JA, Wirt MD, O'Neill P, Betsalel OT, Jakobs C, Salomons GS. Developmental progress and creatine restoration upon long-term creatine supplementation of a patient with arginine:glycine amidinotransferase deficiency. Mol Genet Metab. 2012 May;106(1):48-54. doi: 10.1016/j.ymgme.2012.01.017. Epub 2012 Jan 27. PMID: 22386973.	Ndika et al. (2012)	9-year-old girl with glycine amidinotransferase deficiency	OLCS	Creatine Age: 9.27 years; Wt: 28 kg	3343.12962962963 days	-	ranged from .4 g//kg/d to .8 g/kg/d for 2920 days	Cr improved creatine/NAA ratios and cerebral creatine levels.	None reported.	Female	Children/Adolescents (<18 years)	Clinical - Physical/Health	Neurological	Clinical Populations	Creatine Monohydrate	Creatine Monohydrate	2012	No	Younger/Children (Background only)
Alves CR, Merege Filho CA, Benatti FB, Brucki S, Pereira RM, de Sa Pinto AL, et al. Creatine supplementation associated or not with strength training upon emotional and cognitive measures in older women: a randomized double-blind study. PLoS One. 2013;8(10):e76301. doi: 10.1371/journal.pone.0076301. PubMed PMID: 24098469; PubMed Central PMCID: PMC3789718.	Alves et al. (2013)	56 healthy older females	RDBP	(Cr 65.4 ± 11.7 kg; PLA 63.3 ± 8.9 kg; Cr+Training 68.4 ± 5.5 kg; PLA+Training 62.9 ± 5.9 kg)	168	Cr only and Cr+RT :20 g/d for 5 days	Cr only and Cr+RT :5 g/d for 163 days	↓ Geriatric Depression Scale scores, no differences in muscle strength performance	None reported.	Female	Middle-Age Adults (45-65 years)	Untrained	Apparently Healthy	Apparently Healthy	Creatine Monohydrate	Creatine Monohydrate	2013	No	Postmenopausal/Older Women
Alves CR, Santiago BM, Lima FR, Otaduy MC, Calich AL, Tritto AC, et al. Creatine supplementation in fibromyalgia: a randomized, double-blind, placebo-controlled trial. Arthritis Care Res (Hoboken). 2013;65(9):1449-59. doi: 10.1002/acr.22020. PubMed PMID: 2355428	Alves et al. (2013; #2)	28 females with fibromyalgia	RDBP	Creatine Age: 48.7 years; Wt: 70.8 kg; Placebo Age: 49 years; Wt: 65 kg	168 days	CrM: 20 g/d or placebo for 5 days	CrM: 5 g/d or placebo for 107 days	Higher phosphorylcreatine content, greater muscle strength for leg and chest press exercises, ↑ isometric strength	None reported.	Female	Older Adults (>65 years)	Untrained	Cardiometabolic/Cardiopulmonary	Clinical Populations	Creatine Monohydrate	Creatine Monohydrate	2013	No	Middle-Age/Older (Potentially relevant)
Alves CR, Merege Filho CA, Benatti FB, Brucki S, Pereira RM, de Sá Pinto AL, Lima FR, Roschel H, Gualano B. Creatine supplementation associated or not with strength training upon emotional and cognitive measures in older women: a randomized double-blind study. PLoS One. 2013 Oct 3;8(10):e76301. doi: 10.1371/journal.pone.0076301. PMID: 24098469; PMCID: PMC3789718.	Alves et al. Cr+ST (2013)	56 healthy older females	RDBP	Creatine Age: 66.9 years; Wt: 65.4 kg; CrM + RT Age: 66.4 years; Wt: 68.4 kg; Placebo Age: 67.3 years; Wt: 63.3 kg; Placebo +RT Age: 63.9 years; Wt: 62.9 kg	168	CrM only and CrM+RT :20 g/d for 5 days	CrM only and CrM+RT : 5 g/d for 163 days	↓ Geriatric Depression Scale scores, no differences in muscle strength performance	None reported.	Female	Older Adults (>65 years)	Untrained	Renal	Clinical Populations	Creatine Monohydrate	Creatine Monohydrate	2013	No	Postmenopausal/Older Women
Kresta JY, Oliver JM, Jagim AR, Fluckey J, Riechman S, Kelly K, Meininger C, Mertens-Talcott SU, Rasmussen C, Kreider RB. Effects of 28 days of beta-alanine and creatine supplementation on muscle carnosine, body composition and exercise performance in recreationally active females. J Int Soc Sports Nutr. 2014 Nov 30;11(1):55. doi: 10.1186/s12970-014-0055-6. PMID: 25505854; PMCID: PMC4263036.	Kresta et al. (2014)	32 females	RDBP	Creatine Age: 21.5 years; Wt: 61.2 kg; Placebo Age: 21.5 years; Wt: 58.6 kg	28 days	CrM : 20 g/d for 7 days with or without beta-alanine (0.1g/kg/d)	CrM : 5 g/d for 7 days with or without beta-alanine (0.1g/kg/d)	No differences for the majority of the outcomes measures; however, the Cr group experienced greater relative peak power compared to PLA, while the beta-alanine only group experienced higher rates of fatigue	None reported.	Female	Young Adults (18-45 years)	Untrained	Apparently Healthy	Apparently Healthy	Creatine Monohydrate	Creatine Monohydrate	2014	No	Younger/Children (Background only)
Kresta et al. Cr + BA (2014)	Kresta et al. (2014)	32 females	RDBP	Creatine Age: 21.5 years; Wt: 59.2 kg; Placebo Age: 21.5 years; Wt: 58.6 kg	28 days	CrM : 20 g/d for 7 days with or without beta-alanine (0.1g/kg/d)	CrM : 5 g/d for 7 days with or without beta-alanine (0.1g/kg/d)	No differences for the majority of the outcomes measures; however, the Cr group experienced greater relative peak power compared to PLA, while the beta-alanine only group experienced higher rates of fatigue	None reported.	Female	Young Adults (18-45 years)	Untrained	Apparently Healthy	Apparently Healthy	Creatine Monohydrate	Creatine Monohydrate	2014	No	Younger/Children (Background only)
Hellem TL, Sung YH, Shi XF, Pett MA, Latendresse G, Morgan J, Huber RS, Kuykendall D, Lundberg KJ, Renshaw PF. Creatine as a Novel Treatment for Depression in Females Using Methamphetamine: A Pilot Study. J Dual Diagn. 2015;11(3-4):189-202. doi: 10.1080/15504263.2015.1100471. PMID: 26457568; PMCID: PMC4684979.	Hellem et al. (2015)	14 females with depression	open label Pilot	Creatine Age: 37.4 years; Wt: 79.3 kg; Placebo Age: 37.4 years; Wt: 79.3 kg	56 days	-	CrM 5 g/d or placebo for 56 days	Reduced Hamilton Depression Rating Scale and Beck Anxiety Inventory scores, higher brain phosphocreatine concentration compared to baseline, reduced methamphetamine positive urine drug screens	Side effects were reported for creatine (9 gastrointestinal/abdominal distress; 3 headaches; 1 lightheadedness; 2 muscle cramps and pains) and placebo, but the reported frequencies are unclear.	Female	Young Adults (18-45 years)	Clinical - Congitive	Apparently Healthy	Apparently Healthy	Creatine Monohydrate	Creatine Monohydrate	2015	No	Younger/Children (Background only)
Rosene JM, Matthews TD, Mcbride KJ, Galla A, Haun M, Mcdonald K, Gagne N, Lea J, Kasen J, Farias C. The effects of creatine supplementation on thermoregulation and isokinetic muscular performance following acute (3-day) supplementation. J Sports Med Phys Fitness. 2015 Dec;55(12):1488-96. Epub 2015 Mar 17. PMID: 25781214.	Rosene et al. (2015)	14 Males	open label pilot	Creatine Age: 38 years; Wt: 79.3 kg; Placebo Age: 38 years; Wt: 79.3 kg	3 days	-	CrM 5 g/d or placebo for 3 days	Reduced Hamilton Depression Rating Scale and brain phosphocreatine scores	Side effects were reported for creatine (2 gastrointestinal/abdominal distress) and for placebo (4 gastrointestinal/abdominal distress)	Female	Young Adults (18-45 years)	Clinical - Congitive	Apparently Healthy	Apparently Healthy	Creatine Monohydrate	Creatine Monohydrate	2015	No	Younger/Children (Background only)
Kondo DG, Forrest LN, Shi X, Sung YH, Hellem TL, Huber RS, Renshaw PF. Creatine target engagement with brain bioenergetics: a dose-ranging phosphorus-31 magnetic resonance spectroscopy study of adolescent females with SSRI-resistant depression. Amino Acids. 2016 Aug;48(8):1941-54. doi: 10.1007/s00726-016-2194-3. Epub 2016 Feb 23. PMID: 26907087; PMCID: PMC4974294.	Kondo et al. (2016)	34 females with major depressive disorder	RP	Creatine Age: 17.1 years; Wt: 58 kg; Placebo Age: 17.1 years; Wt: 58 kg	56 days	-	CrM 2, 4, or 10 g/d or placebo for 56 days	No differences between groups for adverse events, weight gain, or serum creatinine; mean frontal lobe PCr increased by 4.6, 4.1, 9.1% for the 2, 4, 10 g/d Cr groups	Side effects were reported for creatine on gastrointestinal distress with 2 reports, and the placebo had 4 reports.	Female	Children/Adolescents (<18 years)	Clinical - Congitive	Apparently Healthy	Apparently Healthy	Creatine Monohydrate	Creatine Monohydrate	2016	No	Younger/Children (Background only)
Hayward S, Wilborn CD, Taylor LW, Urbina SL, Outlaw JJ, Foster CA, Roberts MD. Effects of a High Protein and Omega-3-Enriched Diet with or Without Creatine Supplementation on Markers of Soreness and Inflammation During 5 Consecutive Days of High Volume Resistance Exercise in Females. J Sports Sci Med. 2016 Dec 1;15(4):704-714. PMID: 27928217; PMCID: PMC5131225.	Hayward et al. (2016)	28 females ages	RP	Creatine Age: 20 years; Wt: 63.5 kg; Placebo Age: 20 years; Wt: 63.5 kg	63 days	-	CrM 5 g/d + hydrolyzed whey protein (50 g/d) and omega-3 fatty acids (900 mg/d) or a hydrolyzed whey protein (50 g/d) and omega-3 fatty acids (900 mg/d) only treatment for 63 days	No differences to perceived muscle soreness, training volume, or any of the markers of inflammation	None reported.	Female	Young Adults (18-45 years)	Untrained	Apparently Healthy	Apparently Healthy	Creatine Monohydrate	Creatine Monohydrate	2016	No	Younger/Children (Background only)
Forbes SC, Sletten N, Durrer C, Myette-Côté É, Candow D, Little JP. Creatine Monohydrate Supplementation Does Not Augment Fitness, Performance, or Body Composition Adaptations in Response to Four Weeks of High-Intensity Interval Training in Young Females. Int J Sport Nutr Exerc Metab. 2017 Jun;27(3):285-292. doi: 10.1123/ijsnem.2016-0129. Epub 2016 Oct 21. PMID: 27768397.	Forbes et al. (2016)	17 females	RDBP	Creatine Age: 23.8 years; Wt: 64.4 kg; Placebo Age: 22.4 years; Wt: 65.2 kg	28 days	CrM 20 g/d or placebo for 7 days	CrM 5 g/d or placebo for 21 days	No differences or changes in any of the outcomes measures	None reported.	Female	Young Adults (18-45 years)	Untrained	Apparently Healthy	Apparently Healthy	Creatine Monohydrate	Creatine Monohydrate	2016	No	Younger/Children (Background only)
Wilborn CD, Outlaw JJ, Mumford PW, Urbina SL, Hayward S, Roberts MD, Taylor LW, Foster CA. A Pilot Study Examining the Effects of 8-Week Whey Protein versus Whey Protein Plus Creatine Supplementation on Body Composition and Performance Variables in Resistance-Trained Women. Ann Nutr Metab. 2016;69(3-4):190-199. doi: 10.1159/000452845. Epub 2016 Nov 19. PMID: 27866187.	Wilborn et al. (2016)	17 resistance-trained females	R	Creatine Age: 21 years; Wt: 64.7 kg; Placebo Age: 21 years; Wt: 64.7 kg	56 days	-	Either 25g/d of protein or CrM 5 g/d + 25 g/d protein for 56 days	↑lean mass (+2.5 kg) for both groups	None reported.	Female	Young Adults (18-45 years)	Trained	Apparently Healthy	Apparently Healthy	Creatine Monohydrate	Creatine Monohydrate	2016	No	Younger/Children (Background only)
Ramirez-Campillo et alRamírez-Campillo R, González-Jurado JA, Martínez C, Nakamura FY, Peñailillo L, Meylan CM, Caniuqueo A, Cañas-Jamet R, Moran J, Alonso-Martínez AM, Izquierdo M. Effects of plyometric training and creatine supplementation on maximal-intensity exercise and endurance in female soccer players. J Sci Med Sport. 2016 Aug;19(8):682-7. doi: 10.1016/j.jsams.2015.10.005. Epub 2015 Nov …	Ramirez-Campillo et al. (2016)	30 young female soccer players	RDBP	Creatine Age: 23.1 years; Wt: 60.4 kg; Placebo Age: 22.9 years; Wt: 56.8 kg	42 days	0.047 g/d for 7 days	CrM 5 g/d or placebo for 35 days	Cr group improved more in jumping and repeated sprinting performance compared to CON and PLA	None reported.	Female	Young Adults (18-45 years)	Athlete	Apparently Healthy	Apparently Healthy	Creatine Monohydrate	Creatine Monohydrate	2016	No	Younger/Children (Background only)
Forbes SC, Sletten N, Durrer C, Myette-Côté É, Candow D, Little JP. Creatine Monohydrate Supplementation Does Not Augment Fitness, Performance, or Body Composition Adaptations in Response to Four Weeks of High-Intensity Interval Training in Young Females. Int J Sport Nutr Exerc Metab. 2017 Jun;27(3):285-292. doi: 10.1123/ijsnem.2016-0129. Epub 2016 Oct 21. PMID: 27768397.	Forbes et al. (2017)	17 females	RDBP	Creatine Age: 23.8 years; Wt: 64.4 kg; Placebo Age: 22.4 years; Wt: 65.2 kg	28 days	CrM: 19.3 g/d or Placebo (corn-starch maltodextrin): 19.5 g/d for 5 days	CrM 6.4 g/d or Placebo: 6.5 g/d for 23 days	No differences attributed to Cr supplementation.	None reported.	Female	Young Adults (18-45 years)	Untrained	Apparently Healthy	Apparently Healthy	Creatine Monohydrate	Creatine Monohydrate	2017	No	Younger/Children (Background only)
Atakan, M. M., Karavelioğlu, M. B., Harmancı, H., Cook, M., & Bulut, S. Ü. L. E. Y. M. A. N. (2019). Short term creatine loading without weight gain improves sprint, agility and leg strength performance in female futsal players. Science & Sports, 34(5), 321-327.	Atakan et al. (2019)	30 highly trained female futsal players	RPDB	Creatine Age: 19.8 years; Wt: 56.2 kg; Placebo Age: 19.8 years; Wt: 56.2 kg	7 days	CrM: 0.25 g/kg/d or Placebo (maltodextrin): 0.25 g/kg/d for 7 days	-	↑ in performance with no increase in body weight.	None reported.	Female	Young Adults (18-45 years)	Athlete	Apparently Healthy	Apparently Healthy	Creatine Monohydrate	Creatine Monohydrate	2019	No	Younger/Children (Background only)
Roschel H, Hayashi AP, Fernandes AL, Jambassi-Filho JC, Hevia-Larraín V, de Capitani M, Santana DA, Gonçalves LS, de Sá-Pinto AL, Lima FR, Sapienza MT, Duarte AJS, Pereira RMR, Phillips SM, Gualano B. Supplement-based nutritional strategies to tackle frailty: A multifactorial, double-blind, randomized placebo-controlled trial. Clin Nutr. 2021 Aug;40(8):4849-4858. doi: 10.1016/j.clnu.2021.06.024. …	Roschel et al. (2021)	200 participants (154 women and 46 men)	RDBP	Creatine Age: 73 years; Wt: 73.8 kg; Placebo Age: 72 years; Wt: 75.5 kg	112 days	-	Groups receievd either: 1) 3 x 2.5 g/d of leucine or placebo (alanine) consumed after breakfast, lunch, and dinner; 2) 2 x 15 g/d of soy, whey, or placebo (corn statch) consumed after breakfast and dinner; 3) 2 x 3 g of CrM combined with either whey (2 x 15 g /d) or corn startch (2 x 15 g/d); or 4) only whey or only placebo (both 2 x 15 g/d at breakfast and dinner).	No differences were found between any of the treatment groups, nor were there favorable changes in the primary outcomes regarding resistance training.	None reported.	Female	Older Adults (>65 years)	Clinical - Physical/Health	Musculoskeletal	Clinical Populations	Creatine Monohydrate	Creatine Monohydrate	2021	No	Middle-Age/Older (Potentially relevant)
Gordon, A. N., Moore, S. R., Patterson, N. D., Hostetter, M. E., Cabre, H. E., Hirsch, K. R., Hackney, A. C., & Smith-Ryan, A. E. (2023). The Effects of Creatine Monohydrate Loading on Exercise Recovery in Active Women throughout the Menstrual Cycle. Nutrients, 15(16), 3567. https://doi.org/10.3390/nu15163567	Gordon et al. (2023)	39 women	RPDB	Creatine Age: 25.5 years; Wt: 66.2 kg; Placebo Age: 23.8 years; Wt: 64.1 kg	5 days	Cr: 20 g/d + 10 g/d of crystal light , Placebo: 20 g/d of non-caloric crystal light for 5 days	-	Possible ↑ fatigue resistance with CrM supplementation during the luteal phase, possible positive influence on recovery rate across menstrual cycle, and improved sprint performance.	None reported.	Female	Young Adults (18-45 years)	Untrained	Apparently Healthy	Apparently Healthy	Creatine Monohydrate	Creatine Monohydrate	2023	No	Younger/Children (Background only)
Moore, S. R., Gordon, A. N., Cabre, H. E., Hackney, A. C., & Smith-Ryan, A. E. (2023). A Randomized Controlled Trial of Changes in Fluid Distribution across Menstrual Phases with Creatine Supplementation. Nutrients, 15(2), 429. https://doi.org/10.3390/nu15020429	Moore et al. (2023)	30 moderately active females	RPDB	Creatine Age: 25.4 years; Wt: 65.6 kg; Placebo Age: 24.5 years; Wt: 65 kg	5 days	CrM: 20 g/d + 10 g/d of non-caloric crystal light or Placebo (non-caloric crystal light) 14 g/d for 5 days	-	No changes in body weight were observed between the luteal and follicular phases, however TBW & ICF were both increased after creatine loading during the luteal phase.	None reported.	Female	Young Adults (18-45 years)	Recreationally Active	Apparently Healthy	Apparently Healthy	Creatine Monohydrate	Creatine Monohydrate	2023	No	Younger/Children (Background only)
Brooks, S. J., Candow, D. G., Roe, A. J., Fehrenkamp, B. D., Wilk, V. C., Bailey, J. P., Krumpl, L., & Brown, A. F. (2023). Creatine monohydrate supplementation changes total body water and DXA lean mass estimates in female collegiate dancers. Journal of the International Society of Sports Nutrition, 20(1), 2193556. https://doi.org/10.1080/15502783.2023.2193556	Brooks et al. (2023)	13 female collegiate dancers	RPDB	Creatine Age: 21 years; Wt: 58 kg; Placebo Age: 20 years; Wt: 59 kg	42 days	-	CrM: 6 g/d of creatine with 6 g/d of corn-starch maltodextrin, Placebo (corn-startch maltodextrin): 112 g/d for 42 days	↑ in total body water, lean mass & total body mass;	None reported.	Female	Young Adults (18-45 years)	Athlete	Apparently Healthy	Apparently Healthy	Creatine Monohydrate	Creatine Monohydrate	2023	No	Younger/Children (Background only)
Behringer, C. R., & Afrin, S. (2024). Creatine Monohydrate as an Effective Supplement for Muscular Fatigue in an Ehlers-Danlos Patient. Cureus, 16(6), e61721. https://doi.org/10.7759/cureus.61721	Behringer and Afrin (2024)	1 39-year-old female subjects with Ehlers-Danlos	CS	Creatine Age: 39 years; Wt: 79.8 kg	28 days	CrM: 20 g/d for 7 days	CrM: 3-5 g/d for 21 days	The subject reported less muscular fatigue post-CrM treatment, allowing more engagement with activities of daily living.	None reported.	Female	Young Adults (18-45 years)	Clinical - Physical/Health	Apparently Healthy	Apparently Healthy	Creatine Monohydrate	Creatine Monohydrate	2024	No	Younger/Children (Background only)
Aguiar Bonfim Cruz AJ, Brooks SJ, Kleinkopf K, Brush CJ, Irwin GL, Schwartz MG, Candow DG, Brown AF. Creatine Improves Total Sleep Duration Following Resistance Training Days versus Non-Resistance Training Days among Naturally Menstruating Females. Nutrients. 2024 Aug 20;16(16):2772. doi: 10.3390/nu16162772. PMID: 39203908; PMCID: PMC11357324.	Aguiar Bonfim Cruz et al. (2024)	21 naturally menstruating, non-resistance-trained, females.	RDBP	Creatine Age: 20 years; Wt: 65.4 kg; Placebo Age: 21 years; Wt: 66.8 kg	30 days	-	CrM: 5 g/d or placebo (maltodextrin) 5 g/d for 30 days	CrM led to an increase in sleep duration on resistance training days in naturally menstruating females.	None reported.	Female	Young Adults (18-45 years)	Untrained	Apparently Healthy	Apparently Healthy	Creatine Monohydrate	Creatine Monohydrate	2024	No	Younger/Children (Background only)
Marten LM, Krätzner R, Salomons GS, Fernandez Ojeda M, Dechent P, Gärtner J, Huppke P, Dreha-Kulaczewski S. Long term follow-up in GAMT deficiency - Correlation of therapy regimen, biochemical and in vivo brain proton MR spectroscopy data. Mol Genet Metab Rep. 2024 Jan 18;38:101053. doi: 10.1016/j.ymgmr.2024.101053. PMID: 38469086; PMCID: PMC10926185.	Marten et al. (2024)	1 female participant with a GAMT deficiency	CS	Creatine Age: 1 years; Wt: 26.5 kg	6384 days	-	CrM 400 mg/kg/d and ornithine 100 mg/kg/d for 2016 days, CrM 265-400mg/kg/d and ornithine 185-368 mg/kg/d for 4368 days	Cr supplementation aidied in reversal of clinical symptoms .	None reported.	Female	Children/Adolescents (<18 years)	Clinical - Physical/Health	Neurological	Clinical Populations	Creatine Monohydrate	Creatine Monohydrate	2024	No	Younger/Children (Background only)

## Sheet: Safety_Data_Female_Older
Count	CrS	Study	Yr	Supp	Sex	AgeCat	PopCat	HealthyAllClin	ClinCat	KrelS	KFun	Type	TypeAll	Suppn	SuppAge	SuppWt	TdayDur	LdayDur	nLdayDur	TRelDoseL	TAbsDoseL	TRelDosenL	TAbsDosenL	TotalRelDose	TotalAbsDose	NoSideEffectspresence	GIpresence	vertigopresence	Hypertensionpresence	Headachepresence	Dizzinesspresence	LightHeadedpresence	Nauseapresence	diarrhoeapresence	Impairedconcentrationpresence	musclecrampspainpresence	sleeppresence	appeititepresence	fatiguepresence	sweatingpresence	Edemapresence	palpitationpresence	thromboemboliceventspresence	kidneyrelatedpresence	Liverrelatedpresence	Neoplasmpresence	Nervemusclepresence	Nervoussystempresence	InfectionsandInfestationspresence
274	S274	Bender et al., (2006)	2006	1	2	3	0	0	0	0	1	1	1	20	58.7	78.5	730	6	359	0.25	120	0.05	1436	0.03	1921	1	0	0	0	0	0	0	0	0	0	0	0	0	0	0	0	0	0	0	0	0	0	0	0
325	S325	Gotshalk et al. (2008)	2008	1	2	3	2	0	0	0	1	1	1	12	63	67.8	7	7	0	0.3	140.9	0	0	0.3	140.9	1	0	0	0	0	0	0	0	0	0	0	0	0	0	0	0	0	0	0	0	0	0	0	0
383	S383	Neves et al. (2011)	2011	1	2	3	0	0	0	0	1	1	1	11	56	76.6	84	7	77	0.26	140	0.07	385	0.08	525	1	0	0	0	0	0	0	0	0	0	0	0	0	0	0	0	0	0	0	0	0	0	0	0
384	S384	Neves et al. (2011)	2011	1	2	3	2	0	0	0	1	1	1	11	57	78.7	84	7	77	0.25	140	0.06	385	0.08	525	1	0	0	0	0	0	0	0	0	0	0	0	0	0	0	0	0	0	0	0	0	0	0	0
401	S401	Lyoo et al. (2012)	2012	1	2	3	1	0	0	0	1	1	1	27	47.5	79.5	56	7	49	0.04	21	0.06	245	0.06	266	0	1	0	0	1	1	1	1	0	1	0	1	1	0	1	0	0	0	0	0	0	0	0	0
414	S414	Alves et al. (2013)	2013	1	2	3	0	0	0	0	0	1	1	13	49	65	112	5	107	0.31	100	0.08	535	0.09	635	1	0	0	0	0	0	0	0	0	0	0	0	0	0	0	0	0	0	0	0	0	0	0	0
464	S464	Chilibeck et al. (2015)	2015	1	2	3	2	0	0	0	1	1	1	24	57	73	365.24	0	156.53	0	0	0.22	2520.2	0.09	2520.2	0	0	0	0	0	0	0	0	0	0	0	0	0	0	0	0	0	0	0	0	0	0	0	0
465	S465	Lobo et al. (2015)	2015	1	2	3	0	0	0	0	1	1	1	53	58	65.7	365	0	365	0	0	0.02	365	0.02	365	1	0	0	0	0	0	0	0	0	0	0	0	0	0	0	0	0	0	0	0	0	0	0	0
566	S566	Sales et al. (2020)	2020	1	2	3	2	0	0	0	1	1	1	94	58.1	69.3	730	0	730	0	0	0.04	2190	0.04	2190	1	0	0	0	0	0	0	0	0	0	0	0	0	0	0	0	0	0	0	0	0	0	0	0
622	S622	Chilibeck et al. (2023)	2023	1	2	3	2	0	0	0	0	1	1	117	59	71.8	730	0	730	0	0	0.14	7491.3	0.14	7491.3	0	1	0	0	0	0	0	0	0	0	0	0	0	0	0	0	0	0	1	1	0	0	0	0
276	S276	Cañete et al. (2006)	2006	1	2	4	2	0	0	0	1	1	1	6	68	62.1	7	7	0	0.28	122.4	0	0	0.28	122.4	1	0	0	0	0	0	0	0	0	0	0	0	0	0	0	0	0	0	0	0	0	0	0	0
415	S415	Aguiar et al. (2013)	2013	1	2	4	2	0	0	0	0	1	1	9	65	57	84	0	84	0	0	0.09	420	0.09	420	1	0	0	0	0	0	0	0	0	0	0	0	0	0	0	0	0	0	0	0	0	0	0	0
433	S433	Gualano et a. Cr (2014)	2014	1	2	4	2	0	0	0	1	1	1	15	66.3	63.4	168	5	163	0.32	100	0.08	815	0.09	915	1	0	0	0	0	0	0	0	0	0	0	0	0	0	0	0	0	0	0	0	0	0	0	0
416	S416	Alves et al. Cr (2013)	2013	1	2	4	2	1	1	0	0	1	1	12	67.3	63.3	168	5	163	0.32	100	0.08	815	0.09	915	1	0	0	0	0	0	0	0	0	0	0	0	0	0	0	0	0	0	0	0	0	0	0	0
417	S417	Alves et al. Cr+ST (2013)	2013	1	2	4	2	1	4	0	0	1	1	12	67.3	63.3	168	5	163	0.32	100	0.08	815	0.09	915	1	0	0	0	0	0	0	0	0	0	0	0	0	0	0	0	0	0	0	0	0	0	0	0
436	S436	Gualano et a. Cr+RT (2014)	2014	1	2	4	2	1	2	0	1	1	1	15	66.3	63.4	168	5	163	0.32	100	0.08	815	0.09	915	1	0	0	0	0	0	0	0	0	0	0	0	0	0	0	0	0	0	0	0	0	0	0	0
593	S593	Roschel H, Hayashi AP, Fernandes AL, Jambassi-Filho JC, Hevia-Larraín V, de Capitani M, Santana DA, Gonçalves LS, de Sá-Pinto AL, Lima FR, Sapienza MT, Duarte AJS, Pereira RMR, Phillips SM, Gualano B. Supplement-based nutritional strategies to tackle frailty: A multifactorial, double-blind, randomized placebo-controlled trial. Clin Nutr. 2021 Aug;40(8):4849-4858. doi: 10.1016/j.clnu.2021.06.024. …	2021	1	2	4	0	1	3	1	1	1	1	22	72	75.5	112	0	112	0	0	0.397351	3360	0.397351	3360	1	0	0	0	0	0	0	0	0	0	0	0	0	0	0	0	0	0	0	0	0	0	0	0
944	S292	Bender et al., (2006)	2006	2	2	3	0	0	0	0	1	1	1	40	60	78.5	730	6	359	0.25	120	0.05	1436	0.03	1921	1	0	0	0	0	0	0	0	0	0	0	0	0	0	0	0	0	0	0	0	0	0	0	0
1058	S406	Neves et al. (2011)	2011	2	2	3	2	0	0	0	1	1	1	13	58	71.5	84	7	77	0.28	140	0.07	385	0.09	525	1	0	0	0	0	0	0	0	0	0	0	0	0	0	0	0	0	0	0	0	0	0	0	0
1059	S407	Neves et al. (2011)	2011	2	2	3	2	0	0	0	1	1	1	13	59	78.7	84	7	77	0.25	140	0.06	385	0.08	525	1	0	0	0	0	0	0	0	0	0	0	0	0	0	0	0	0	0	0	0	0	0	0	0
1074	S422	Lyoo et al. (2012)	2012	2	2	3	1	0	0	0	1	1	1	25	45.7	79.5	56	7	49	0.04	21	0.06	245	0.06	266	0	1	0	0	1	1	0	0	0	0	0	1	1	0	1	0	0	0	0	0	0	0	0	0
1088	S436	Aguiar et al. (2013)	2013	2	2	3	2	0	0	0	0	1	1	9	64	60	84	0	84	0	0	0.08	420	0.08	420	1	0	0	0	0	0	0	0	0	0	0	0	0	0	0	0	0	0	0	0	0	0	0	0
1089	S437	Alves et al. (2013)	2013	2	2	3	2	0	0	0	0	1	1	15	48.7	70.8	112	5	107	0.28	100	0.07	535	0.08	635	1	0	0	0	0	0	0	0	0	0	0	0	0	0	0	0	0	0	0	0	0	0	0	0
1248	S596	Sales et al. (2020)	2020	2	2	3	2	0	0	0	1	1	1	106	57.4	68	730	0	730	0	0	0.04	2190	0.04	2190	1	0	0	0	0	0	0	0	0	0	0	0	0	0	0	0	0	0	0	0	0	0	0	0
1307	S655	Chilibeck et al. (2023)	2023	2	2	3	2	0	0	0	0	1	1	120	59	73.3	730	0	730	0	0	0.14	7491.3	0.14	7491.3	0	1	0	0	0	0	0	0	0	0	1	0	0	0	0	0	0	0	1	1	0	0	0	0
946	S294	Cañete et al. (2006)	2006	2	2	4	2	0	0	0	1	1	1	10	67	58.3	7	7	0	0.3	122.4	0	0	0.3	122.4	1	0	0	0	0	0	0	0	0	0	0	0	0	0	0	0	0	0	0	0	0	0	0	0
1113	S461	Gualano et a. Cr (2014)	2014	2	2	4	2	0	0	0	1	1	1	15	66.1	64.4	168	5	163	0.31	100	0.08	815	0.08	915	1	0	0	0	0	0	0	0	0	0	0	0	0	0	0	0	0	0	0	0	0	0	0	0
1006	S354	Gotshalk et al. (2008)	2008	2	2	3	2	1	4	0	1	1	1	15	63.3	67.1	7	7	0	0.3	140.9	0	0	0.3	140.9	1	0	0	0	0	0	0	0	0	0	0	0	0	0	0	0	0	0	0	0	0	0	0	0
1151	S499	Chilibeck et al. (2015)	2015	2	2	3	2	1	1	0	1	1	1	23	57	69	365.24	0	156.53	0	0	0.23	2520.2	0.1	2520.2	0	1	0	0	0	0	0	1	0	0	1	0	0	0	0	0	0	0	0	0	0	0	0	0
1152	S500	Lobo et al. (2015)	2015	2	2	3	0	1	1	0	1	1	1	56	58	66.8	365	0	365	0	0	0.01	365	0.01	365	1	0	0	0	0	0	0	0	0	0	0	0	0	0	0	0	0	0	0	0	0	0	0	0
1092	S440	Alves et al. Cr (2013)	2013	2	2	4	2	1	1	0	0	1	1	14	66.9	65.4	168	5	163	0.31	100	0.08	815	0.08	915	1	0	0	0	0	0	0	0	0	0	0	0	0	0	0	0	0	0	0	0	0	0	0	0
1093	S441	Alves et al. Cr+ST (2013)	2013	2	2	4	2	1	4	0	0	1	1	14	66.4	68.4	168	5	163	0.29	100	0.07	815	0.08	915	1	0	0	0	0	0	0	0	0	0	0	0	0	0	0	0	0	0	0	0	0	0	0	0
1114	S462	Gualano et a. Cr+RT (2014)	2014	2	2	4	2	1	2	0	1	1	1	15	67.1	66.6	168	5	163	0.3	100	0.08	815	0.08	915	1	0	0	0	0	0	0	0	0	0	0	0	0	0	0	0	0	0	0	0	0	0	0	0
1276	S624	Roschel H, Hayashi AP, Fernandes AL, Jambassi-Filho JC, Hevia-Larraín V, de Capitani M, Santana DA, Gonçalves LS, de Sá-Pinto AL, Lima FR, Sapienza MT, Duarte AJS, Pereira RMR, Phillips SM, Gualano B. Supplement-based nutritional strategies to tackle frailty: A multifactorial, double-blind, randomized placebo-controlled trial. Clin Nutr. 2021 Aug;40(8):4849-4858. doi: 10.1016/j.clnu.2021.06.024. …	2021	2	2	4	0	1	3	1	1	1	1	22	73	73.8	112	0	112	0	0	0.0813008	672	0.0813008	672	1	0	0	0	0	0	0	0	0	0	0	0	0	0	0	0	0	0	0	0	0	0	0	0
[truncated: 63 more columns]

## Sheet: Final_Table_Master
Study	Author	Participants	Design	Demographics	Duration	Loading Days	Non-Loading Days	Findings	Side Effects	Sex	Age Category	Population Category	Health Status	Clinical Population Category	Type of Creatine Used	CrM vs All Other Creatine Forms	Year
Sipilä I, Rapola J, Simell O, Vannas A. Supplementary creatine as a treatment for gyrate atrophy of the choroid and retina. N Engl J Med. 1981 Apr 9;304(15):867-70. doi: 10.1056/NEJM198104093041503. PMID: 7207523.	Sipilä et al. (1981)	7 patients with ophthalmologic findings typical of gyrate atrophy (2 female and 5 male)	OL	Creatine age: 22.38 years; Wt: 52.5 kg	365 days	-	CrM 1.5 g/d for 365 days	Increased Type-II muscle fiber diameter of the eye.	None reported.	Combined Cohort	Young Adults (18-45 years)	Clinical - Physical/Health	Other	Clinical Populations	Creatine Monohydrate	Creatine Monohydrate	1981
Vannas-Sulonen K, Sipilä I, Vannas A, Simell O, Rapola J. Gyrate atrophy of the choroid and retina. A five-year follow-up of creatine supplementation. Ophthalmology. 1985 Dec;92(12):1719-27. doi: 10.1016/s0161-6420(85)34098-8. PMID: 4088625.	Vannas-Sulonen et al. (1985)	13 patients with Gyrate atrophy of the choroid and retina (4 female and 9 male)	OL	Creatine age: 20.23 years; Wt: 54.38 kg	1825 days	-	CrM 1.5 g/d for 1825 days	Decrease in Type II msucle fiber atrophy and tubular aggregates.	None reported.	Combined Cohort	Young Adults (18-45 years)	Clinical - Physical/Health	Other	Clinical Populations	Creatine Monohydrate	Creatine Monohydrate	1985
Greenhaff, P. L., Casey, A., Short, A. H., Harris, R., Soderlund, K., & Hultman, E. (1993). Influence of oral creatine supplementation of muscle torque during repeated bouts of maximal voluntary exercise in man. Clinical science (London, England : 1979), 84(5), 565–571. https://doi.org/10.1042/cs0840565	Greenhaff et al. (1993)	12 active males	RPDB	Creatine Age: 24.3 years; Wt: 84.6 kg; Placebo Age: 22.3 years; Wt: 67.3 kg	5 days	CrM 20 g/d + 1 g/d of glucose or a placebo (4 x 6 g/d of glucose) for 5 days	-	CrM ↑ peak torque during sets 2 – 4 of 30 sec maximal contractions.	None reported.	Combined Cohort	Young Adults (18-45 years)	Untrained	Apparently Healthy	Apparently Healthy	Creatine Monohydrate	Creatine Monohydrate	1993
Balsom, P. D., Harridge, S. D., Söderlund, K., Sjödin, B., & Ekblom, B. (1993). Creatine supplementation per se does not enhance endurance exercise performance. Acta physiologica Scandinavica, 149(4), 521–523. https://doi.org/10.1111/j.1748-1716.1993.tb09649.x	Balsom et al. (1993)	18 active male	RPDB	Creatine Age: 25.6 years; Wt: 73.6 kg; Placebo Age: 27.3 years; Wt: 73.6 kg	6 days	CrM 20 g/d + 1 g/d of glucose or and placebo (4 x 6 g/d of glucose) for 6 days	-	0.9 kg ↑ body weight with CrM. No difference in treadmill run times (~3.5 min) and slower 6 km trail run times (~24 min) with CrM.	None reported.	Male	Young Adults (18-45 years)	Untrained	Apparently Healthy	Apparently Healthy	Creatine Monohydrate	Creatine Monohydrate	1993
Birch, R., Noble, D., & Greenhaff, P. L. (1994). The influence of dietary creatine supplementation on performance during repeated bouts of maximal isokinetic cycling in man. European journal of applied physiology and occupational physiology, 69(3), 268–276. https://doi.org/10.1007/BF01094800	Birch et al. (1994)	14 healthy males	RPDB	Creatine Age: 20.4 years; Wt: 70.9 kg; Placebo Age: 20.4 years; Wt: 70.9 kg	5 days	CrM or a volume-matched placebo (glucose polymer) 20 g/d for 5 days	-	CrM ↑ peak and mean power output during the first 2 x 30 sec cycling sprints.	None reported.	Male	Young Adults (18-45 years)	Untrained	Apparently Healthy	Apparently Healthy	Creatine Monohydrate	Creatine Monohydrate	1994
Greenhaff, P. L., Bodin, K., Soderlund, K., & Hultman, E. (1994). Effect of oral creatine supplementation on skeletal muscle phosphocreatine resynthesis. The American journal of physiology, 266(5 Pt 1), E725–E730. https://doi.org/10.1152/ajpendo.1994.266.5.E725	Greenhaff et al. (1994)	8 healthy males	SB	Creatine Age: 29.1 years; Wt: 80 kg; Placebo Age: 29.1 years; Wt: 80 kg	5 days	CrM 20 g/d for 5 days	-	CrM ↑ total creatine content by 25% and PCr resynthesis following electrically evoked isometric contractions.	None reported.	Male	Young Adults (18-45 years)	Untrained	Apparently Healthy	Apparently Healthy	Creatine Monohydrate	Creatine Monohydrate	1994
Stroud, M. A., Holliman, D., Bell, D., Green, A. L., Macdonald, I. A., & Greenhaff, P. L. (1994). Effect of oral creatine supplementation on respiratory gas exchange and blood lactate accumulation during steady-state incremental treadmill exercise and recovery in man. Clinical science (London, England : 1979), 87(6), 707–710. https://doi.org/10.1042/cs0870707	Stroud et al. (1994)	8 active men	SB	Creatine Age: 26 years; Wt: 75.6 kg; Placebo Age: 26 years; Wt: 75.9 kg	5 days	CrM 20 g/d for 5 days	-	No significant effects on running economy or lactate at workloads from 50% to 90% of peak oxygen uptake.	None reported.	Male	Young Adults (18-45 years)	Untrained	Apparently Healthy	Apparently Healthy	Creatine Monohydrate	Creatine Monohydrate	1994
Barnett, C., Hinds, M., & Jenkins, D. G. (1996). Effects of oral creatine supplementation on multiple sprint cycle performance. Australian journal of science and medicine in sport, 28(1), 35–39.	Barnett et al. (1995)	17 recreationally active men	RDBP	Creatine Age: 20.5 years; Wt: 72.1 kg; Placebo Age: 20.5 years; Wt: 72.1 kg	4 days	CrM 4 x 70 mg/kg/d + 5 g/d glucose or a placebo (glucose 4 x 10 g/d) for 4 days	-	No effects on 7 x 10 sec cycling sprint performance, lactate, pH or excess post-exercise oxygen uptake.	None reported.	Male	Young Adults (18-45 years)	Recreationally Active	Apparently Healthy	Apparently Healthy	Creatine Monohydrate	Creatine Monohydrate	1995
Febbraio, M. A., Flanagan, T. R., Snow, R. J., Zhao, S., & Carey, M. F. (1995). Effect of creatine supplementation on intramuscular TCr, metabolism and performance during intermittent, supramaximal exercise in humans. Acta physiologica Scandinavica, 155(4), 387–395. https://doi.org/10.1111/j.1748-1716.1995.tb09988.x	Febbraio et al. (1995)	6 active but untrained men	RSBP	Creatine Age: 23.8 years; Wt: 78.4 kg; Placebo Age: 23.8 years; Wt: 78.4 kg	5 days	CrM 20 g/d or a placebo (glucose polymer mixed with 18.75 g of glucose/surcose powder) for 5 days	-	CrM ↑ muscle creatine content with levels declining after 28 days of cessation. No effect 4 x 1 min cycling bouts.	None reported.	Male	Young Adults (18-45 years)	Untrained	Apparently Healthy	Apparently Healthy	Creatine Monohydrate	Creatine Monohydrate	1995
Dawson, B., Cutler, M., Moody, A., Lawrence, S., Goodman, C., & Randall, N. (1995). Effects of oral creatine loading on single and repeated maximal short sprints. Australian journal of science and medicine in sport, 27(3), 56–61.	Dawson et al. (1995)	18 participants	RDBP	Creatine Age: 21.8 years; Wt: 77.1 kg; Placebo Age: 21.8 years; Wt: 77.1 kg	5 days	CrM 20 g/d or a placbeo for 5 days	-	Study 1: No differece between the CrM and placebo groups. Study 2: CrM ↑ total work over 6 x 6 sec sprints and peak power during sprint 1 and 10 sec sprint performance.	None reported.	Male	Young Adults (18-45 years)	Untrained	Apparently Healthy	Apparently Healthy	Creatine Monohydrate	Creatine Monohydrate	1995
Balsom, P. D., Söderlund, K., Sjödin, B., & Ekblom, B. (1995). Skeletal muscle metabolism during short duration high-intensity exercise: influence of creatine supplementation. Acta physiologica Scandinavica, 154(3), 303–310. https://doi.org/10.1111/j.1748-1716.1995.tb09914.x	Balsom et al. (1995)	7 males	SB	Creatine Age: 25 years; Wt: 78.3 kg	6 days	CrM 20 g/d for 6 days	-	↑ in total muscle total creatine (18%), weight (1.1 kg), and 5 x 6 sec cycling sprint performance and PCr recovery	None reported.	Male	Young Adults (18-45 years)	Untrained	Apparently Healthy	Apparently Healthy	Creatine Monohydrate	Creatine Monohydrate	1995
Cooke WH, Grandjean PW, Barnes WS. Effect of oral creatine supplementation on power output and fatigue during bicycle ergometry. J Appl Physiol (1985). 1995 Feb;78(2):670-3. doi: 10.1152/jappl.1995.78.2.670. PMID: 7759438.	Cooke et al. (1995)	12 healthy untrained males	DBP		5 days	CrM 20 g/d or gulcose placebo for 5 days	-	No difference between groups for the outcome measures	None reported.	Male	Young Adults (18-45 years)	Untrained	Apparently Healthy	Apparently Healthy	Creatine Monohydrate	Creatine Monohydrate	1995
Earnest CP, Snell PG, Rodriguez R, Almada AL, Mitchell TL. The effect of creatine monohydrate ingestion on anaerobic power indices, muscular strength and body composition. Acta Physiol Scand. 1995 Feb;153(2):207-9. doi: 10.1111/j.1748-1716.1995.tb09854.x. PMID: 7778463.	Earnest et al. (1995)	10 resistance trained males	DBP	Creatine Age: 29.5 years; Wt: 85.5 kg; Placebo Age: 31.8 years; Wt: 85.5 kg	28 days	-	CrM 5 g/d or placebo for 28 days	Cr increased anaerobic work on Wingate, increased bench press and body weight	None reported.	Male	Young Adults (18-45 years)	Trained	Apparently Healthy	Apparently Healthy	Creatine Monohydrate	Other	1995
Gordon A, Hultman E, Kaijser L, Kristjansson S, Rolf CJ, Nyquist O, Sylvén C. Creatine supplementation in chronic heart failure increases skeletal muscle creatine phosphate and muscle performance. Cardiovasc Res. 1995 Sep;30(3):413-8. PMID: 7585833.	Gordon et al. (1995)	17 patients with ejection fraction <40	DBP	Creatine Age: 59 years; Wt: 87 kg; Placebo Age: 60 years; Wt: 83 kg	10 days	CrM 20 g/d or glucose placebo for 10 days	-	Cr increased peak torque, single leg knee extensor strength, and 2-legged cycle exercise performance	None reported.	Male	Middle-Age Adults (45-65 years)	Clinical - Physical/Health	Cardiometabolic/Cardiopulmonary	Clinical Populations	Creatine Monohydrate	Creatine Monohydrate	1995
Burke LM, Pyne DB, Telford RD. Effect of oral creatine supplementation on single-effort sprint performance in elite swimmers. Int J Sport Nutr. 1996;6(3):222-33. PubMed PMID: 8876342.	Burke et al. (1996)	32 elite swimmers (18 men, 14 women)	RDBP	Creatine Age: 21 years; Wt: 77.1 kg; Placebo Age: 21 years; Wt: 72.1 kg	5 days	CrM 20 g/d + 2 g sucrose or a placebo (20 g polycose + 2 g surcose) for 5 days	-	No significant differences in sprint times or 10 sec leg ergometer power output	None reported.	Combined Cohort	Young Adults (18-45 years)	Athlete	Apparently Healthy	Apparently Healthy	Creatine Monohydrate	Creatine Monohydrate	1996
Green AL, Hultman E, Macdonald IA, Sewell DA, Greenhaff PL. Carbohydrate ingestion augments skeletal muscle creatine accumulation during creatine supplementation in humans. Am J Physiol. 1996;271(5 Pt 1):E821-6. PubMed PMID: 8944667.	Green et al. (1996)	24 healthy men	RDBP	Creatine Age: 24 years; Wt: 79 kg; Placebo Age: 24 years; Wt: 79 kg	5 days	CrM 20 g/d dissolved in either 250 ml of hot, sugar-free, siluted orange juice or the same organe juice with 500 ml of a commercially available carbohydrate containing soluation for 5 days	-	Ingesting CrM with CHO ↑ muscle total creatine and glycogen	None reported.	Male	Young Adults (18-45 years)	Untrained	Apparently Healthy	Apparently Healthy	Creatine Monohydrate	Creatine Monohydrate	1996
Mujika I, Chatard JC, Lacoste L, Barale F, Geyssant A. Creatine supplementation does not improve sprint performance in competitive swimmers. Med Sci Sports Exerc. 1996;28(11):1435-41. PubMed PMID: 8933496.	Mujika et al. (1996)	20 trained swimmers (9 female, 11 male)	RDBP	Creatine Age: 19.9 years; Wt: 70.3 kg; Placebo Age: 19.9 years; Wt: 70.3 kg	5 days	CrM 20 g/d or a lactose placebo for 5 days	-	Post-exercise ammonia ↓ with CrM with no effects on 25-, 50-, or 100-m sprint times.	None reported.	Combined Cohort	Young Adults (18-45 years)	Athlete	Apparently Healthy	Apparently Healthy	Creatine Monohydrate	Creatine Monohydrate	1996
Rossiter HB, Cannell ER, Jakeman PM. The effect of oral creatine supplementation on the 1000-m performance of competitive rowers. J Sports Sci. 1996;14(2):175-9. doi: 10.1080/02640419608727699. PubMed PMID: 8737325.	Rossiter et al. (1996)	38 competitive rowers (28 men and 10 women)	RDBP	Creatine Age: 22.6 years; Wt: 69.8 kg; Placebo Age: 22.6 years; Wt: 69.8 kg	6 days	CrM 0.25 g/kg/d or a placbeo for 5 days	-	CrM ↑ whole body creating uptake by 38.1 mmol/kg dry weight muscle and ↓ 1000-m rowing performance by 2.8 sec.	None reported.	Combined Cohort	Young Adults (18-45 years)	Athlete	Apparently Healthy	Apparently Healthy	Creatine Monohydrate	Creatine Monohydrate	1996
Vandenberghe K, Gillis N, Van Leemputte M, Van Hecke P, Vanstapel F, Hespel P. Caffeine counteracts the ergogenic action of muscle creatine loading. J Appl Physiol (1985). 1996;80(2):452-7. PubMed PMID: 8929583.	Vandenberghe et al. (1996)	9 healthy males	RDBP	Creatine Age: 21.5 years; Wt: 80.4 kg; Placebo Age: 21.5 years; Wt: 80.4 kg	8 days	CrM 0.5 g/kg/d, CrM 0.5 g/kg/d + caffeine (5 mg/kg/d), or a placbeo for 6 days	-	CrM ↑ calf muscle PCr content by 4% - 6% and muscle torque by 10% - 23%. Adding caffeine blunted the ergogenic effect.	Side effects were reported for creatine only regarding gastrointestintal/abdominal distresss (2) and for the creatine + caffeine group (1).	Male	Young Adults (18-45 years)	Untrained	Apparently Healthy	Apparently Healthy	Creatine Monohydrate	Creatine Monohydrate	1996
Redondo DR, Dowling EA, Graham BL, Almada AL, Williams MH. The effect of oral creatine monohydrate supplementation on running velocity. Int J Sport Nutr. 1996;6(3):213-21. PubMed PMID: 8876341	Redondo et al. (1996)	18 participants (12 female field hockey players, 2 active females, 8 male soccer players)	RDBP	Creatine Age: 20.3 years; Wt: 63.5 kg; Placebo Age: 20.8 years; Wt: 69.7 kg	7 days	CrM 20 g/d within a 25g CrM + carboydrate-containing mixture (83% CrM of the content) or a placebo (glucose) for 7 days	-	No significant effects on 3 x 60-m sprint performance or sprint zone velocities	None reported.	Male	Young Adults (18-45 years)	Athlete	Apparently Healthy	Apparently Healthy	Creatine Monohydrate	Creatine Monohydrate	1996
Kreider RB, Klesges R, Harmon K, Grindstaff P, Ramsey L, Bullen D, et al. Effects of ingesting supplements designed to promote lean tissue accretion on body composition during resistance training. Int J Sport Nutr. 1996;6(3):234-46. PubMed PMID: 8876343.	Kreider et al. (1996)	28 male resistance-trained athletes	RDBP	Creatine Age: 26 years; Wt: 81.5 kg; Placebo Age: 26 years; Wt: 81.5 kg	28 days	-	CrM 20 g/d within a supplement contaiing 64 g/d carbohydate, 67 g/d protein, 5 g/d fat, 6.2 g/d taurine, 775 mg/d yeast-derived RNA, and 7.2 g/d L-glutamine or a placebo supplement containing 290 g/d carbohydate, 60 g/d protein, 1 g/d fat, 800 µg/d chromium as picolinate, and 6 mg/d boron as citrate aspartate, and glycinate for 28 days.	↑ FFM, ↑ strength	None reported.	Male	Young Adults (18-45 years)	Athlete	Apparently Healthy	Apparently Healthy	Creatine Monohydrate	Creatine Monohydrate	1996
Thompson CH, Kemp GJ, Sanderson AL, Dixon RM, Styles P, Taylor DJ, et al. Effect of creatine on aerobic and anaerobic metabolism in skeletal muscle in swimmers. Br J Sports Med. 1996;30(3):222-5. PubMed PMID: 8889115; PubMed Central PMCID: PMC1332335.	Thompson et al. (1996)	10 non-vegetarian female college swimmers	RDBP	Creatine Age: 20 years; Wt: 57.1 kg; Placebo Age: 20 years; Wt: 57.1 kg	42 days	-	CrM 2 g/d or a placebo for 42 days	CrM had no effect on 31P magnetic resonance (MRS) and near-infrared spectroscopy (NIRS) determined calf creatine content or 100-m and 400-m swim performance	None reported.	Female	Young Adults (18-45 years)	Athlete	Apparently Healthy	Apparently Healthy	Creatine Monohydrate	Creatine Monohydrate	1996
Barnett C, Hinds M, Jenkins DG. Effects of oral creatine supplementation on multiple sprint cycle performance. Aust J Sci Med Sport. 1996 Mar;28(1):35-9. PMID: 8742865.	Barnett et al. (1996)	17 recreationally active males	DBP	Creatine Age: 20.5 years; Wt: 73.43 kg; Placebo Age: 20.5 years; Wt: 70.71 kg	4 days	CrM 20 g/d + 5 g/d glucose or a placebo (4 x 10 g/d of glucose) for 4 days	-	No significant effects on mulitple sprint test or VO2peak test	Side effects were reported for creatine and placebo but the reported frequencies of the symptoms or side effects are not clear.	Male	Young Adults (18-45 years)	Recreationally Active	Apparently Healthy	Apparently Healthy	Creatine Monohydrate	Creatine Monohydrate	1996
Earnest CP, Almada AL, Mitchell TL. High-performance capillary electrophoresis-pure creatine monohydrate reduces blood lipids in men and women. Clin Sci (Lond). 1996 Jul;91(1):113-8. doi: 10.1042/cs0910113. PMID: 8774269.	Earnest et al. (1996)	34 participants with plasma total cholesterol exceeding 200 mg/dl (18 men and 16 females)	DBP	Creatine Age: 50.9 years; Wt: 74.2 kg; Placebo Age: 49.2 years; Wt: 78.6 kg	56 days	CrM 20 g/d + 1 g/d glucose or a placebo (4 x 6 g/d glucose) for 5 days	CrM 2 x 5 g/d + 2 x 1 g glucose or a placebo (2x 6 g/d glucose) for 51 days	CrM reduced plasma total cholesterol, triacylgecerols, and VLDL-C	None reported.	Combined Cohort	Middle-Age Adults (45-65 years)	Untrained	Apparently Healthy	Apparently Healthy	Creatine Monohydrate	Creatine Monohydrate	1996
Ferraro S, Codella C, Palumbo F, Desiderio A, Trimigliozzi P, Maddalena G, Chiariello M. Hemodynamic effects of creatine phosphate in patients with congestive heart failure: a double-blind comparison trial versus placebo. Clin Cardiol. 1996 Sep;19(9):699-703. doi: 10.1002/clc.4960190905. PMID: 8874988.	Ferraro et al. (1996)	13 patients hospitalized patients with Congestive Heart Failure (12 males, 1 female)	DBPC	Creatine Age: 52 years; Wt: 91.85 kg; Placebo Age: 52 years; Wt: 91.85 kg	4 days	-	CrM 6 g/d or a placebo delivered via intravenous infusion diluated in 50 ml of NACl 0.9% infusion for 4 days	Creatine phosphate reduced end-systolic diameter, short-term and systemic vasuclar resistance, and increased percent of ejection fraction.	None reported.	Combined Cohort	Middle-Age Adults (45-65 years)	Clinical - Physical/Health	Cardiometabolic/Cardiopulmonary	Clinical Populations	Creatine Phosphate	Other	1996
Odland LM, MacDougall JD, Tarnopolsky MA, Elorriaga A, Borgmann A. Effect of oral creatine supplementation on muscle [PCr] and short-term maximum power output. Med Sci Sports Exerc. 1997 Feb;29(2):216-9. doi: 10.1097/00005768-199702000-00008. PMID: 9044225.	Odland et al. (1997)	9 healthy males	DBPC	Creatine Age: 26 years; Wt: 85.5 kg; Placebo Age: 26 years; Wt: 85.5 kg	3 days	CrM 20 g/d or a placebo dissolved in a flavored drink for 3 days	-	No significant effect on single short-term maximal cycling task.	None reported.	Male	Young Adults (18-45 years)	Recreationally Active	Apparently Healthy	Apparently Healthy	Creatine Monohydrate	Creatine Monohydrate	1996
Grindstaff PD, Kreider R, Bishop R, Wilson M, Wood L, Alexander C, et al. Effects of creatine supplementation on repetitive sprint performance and body composition in competitive swimmers. Int J Sport Nutr. 1997;7(4):330-46. PubMed PMID: 9407259.	Grindstaff et al. (1997)	18 male and female competitive junior swimmers	RDBP	Creatine Age: 15.3 years; Wt: 61 kg; Placebo Age: 15.3 years; Wt: 61 kg	9 days	CrM 21 g/d mixed in 4.2 g/d granulated maltodextrin or a placebo (25.2 g/d grandualted maltodextrin) for 9 days	-	CrM ↑ repeated 100-m swim performance	None reported.	Male	Children/Adolescents (<18 years)	Athlete	Apparently Healthy	Apparently Healthy	Creatine Monohydrate	Creatine Monohydrate	1997
Javierre C, Lizarraga MA, Ventura JL, Garrido E, Segura R. Creatine supplementation does not improve physical performance in a 150 m race. Rev Esp Fisiol. 1997;53(4):343-8. PubMed PMID: 9542771.	Javierre et al. (1997)	12 sprinters	SB	Creatine Age: 21.4 years; Wt: 65.8 kg; Placebo Age: 21.4 years; Wt: 65.8 kg	3 days	CrM 25 g/d or placebo for 3 days	-	No effect on 150-m sprint times	None reported.	Unspecified	Young Adults (18-45 years)	Athlete	Apparently Healthy	Apparently Healthy	Creatine Monohydrate	Creatine Monohydrate	1997
Bosco C, Tihanyi J, Pucspk J, Kovacs I, Gabossy A, Colli R, et al. Effect of oral creatine supplementation on jumping and running performance. Int J Sports Med. 1997;18(5):369-72. doi: 10.1055/s-2007-972648. PubMed PMID: 9298778.	Bosco et al. (1997)	14 male sprinters & jumpers	RDBP	Creatine Age: 20.8 years; Wt: 74.6 kg; Placebo Age: 20.2 years; Wt: 74.9 kg	5 days	CrM 20 g/d or placebo for 5 days	-	7% - 12% ↑ Jump performance	None reported.	Male	Young Adults (18-45 years)	Athlete	Apparently Healthy	Apparently Healthy	Creatine Monohydrate	Creatine Monohydrate	1997
Cooke WH, Barnes WS. The influence of recovery duration on high-intensity exercise performance after oral creatine supplementation. Can J Appl Physiol. 1997;22(5):454-67. PubMed PMID: 9356764.	Cooke et al. (1997)	8 healthy active males	RDBP	Creatine Age: 24.2 years; Wt: 81 kg; Placebo Age: 24.2 years; Wt: 81 kg	5 days	CrM 20 g/d + 4 g/d glucose or a placebo (24 g/d glucose) for 5 days	-	No significant effects of CrM on 30 sec Wingate power output or time to fatigue.	None reported.	Male	Young Adults (18-45 years)	Untrained	Apparently Healthy	Apparently Healthy	Creatine Monohydrate	Creatine Monohydrate	1997
Volek JS, Kraemer WJ, Bush JA, Boetes M, Incledon T, Clark KL, et al. Creatine supplementation enhances muscular performance during high- intensity resistance exercise. J Am Diet Assoc. 1997;97(7):765-70. PubMed PMID: 9216554.	Volek et al. (1997)	14 active men	RDBP	Creatine Age: 24 years; Wt: 78.5 kg; Placebo Age: 24 years; Wt: 76.8 kg	7 days	CrM 25 g/d or a placebo ( powdered cellulose) for 7 days	-	CrM ↑ body mass, 5 set jump squat power output, and 5 set bench press repetitions.	None reported.	Male	Young Adults (18-45 years)	Recreationally Active	Apparently Healthy	Apparently Healthy	Creatine Monohydrate	Creatine Monohydrate	1997
Prevost MC, Nelson AG, Morris GS. Creatine supplementation enhances intermittent work performance. Res Q Exerc Sport. 1997;68(3):233-40. doi: 10.1080/02701367.1997.10608002. PubMed PMID: 9294877.	Prevost et al. (1997)	18 health volunteers (10 men and 8 women)	RDBP	Creatine Age: 23 years; Wt: 73.5 kg; Placebo Age: 24 years; Wt: 76 kg	11 days	CrM 18.75 g/d or a placebo (calcium chloride) for 5 days	CrM 2.25 g/d or a placebo (calcium chloride) for 6 days	CrM ↑ time to exhaustion at 150% of peak oxygen uptake with 60 sec / 120 sec work to rest ratios.	None reported.	Combined Cohort	Young Adults (18-45 years)	Untrained	Apparently Healthy	Apparently Healthy	Creatine Monohydrate	Creatine Monohydrate	1997
Vandenberghe K, Goris M, Van Hecke P, Van Leemputte M, Vangerven L, Hespel P. Long-term creatine intake is beneficial to muscle performance during resistance training. J Appl Physiol (1985). 1997;83(6):2055-63. PubMed PMID: 9390981.	Vandenberghe et al. (1997)	19 young female volunteers	RDBP	Creatine Age: 21.5 years; Wt: 60.7 kg; Placebo Age: 21.5 years; Wt: 57.5 kg	70 days	CrM 20 g/d or placebo for 5 days	CrM 5 g/d or placbeo for 66 days	CrM ↑ muscle PCr, strength, and exercise capacity	None reported.	Female	Young Adults (18-45 years)	Untrained	Apparently Healthy	Apparently Healthy	Creatine Monohydrate	Creatine Monohydrate	1997
Poortmans, J.R., H. Auquier, V. Renaut, A. Durussel, M. Saugy, and G.R. Brisson, Effect of short-term creatine supplementation on renal responses in men. Eur J Appl Physiol Occup Physiol, 1997. 76(6): p. 566-567.	Poortmans et al. (1997)	5 healthy men	SBPC	Creatine Age: 25.1 years; Wt: 82.4 kg; Placebo Age: 25.1 years; Wt: 82.4 kg	5 days	CrM 20 g/d or a placebo for 5 days	-	Cr did not impact flomerular filtration rate and total protien and albumin excretion rates	None reported.	Male	Young Adults (18-45 years)	Untrained	Apparently Healthy	Apparently Healthy	Creatine Monohydrate	Creatine Monohydrate	1997
Schneider DA, McDonough PJ, Fadel PJ, Berwick JP. Creatine supplementation and the total work performed during 15-s and 1-min bouts of maximal cycling. Aust J Sci Med Sport. 1997 Sep;29(3):65-8. PMID: 9302488.	Schneider et al. (1997)	9 untrained males	SBPC	Creatine Age: 25.7 years; Wt: 78.5 kg; Placebo Age: 25.7 years; Wt: 78.5 kg	7 days	CrM 25 g/d (with 5 x 1 g/d glucose) or a placeblo (5 x 6 g/d glucose) for 7 days	-	Cr increased amount of work during each 15-s bout of cycling	None reported.	Male	Young Adults (18-45 years)	Untrained	Apparently Healthy	Apparently Healthy	Creatine Monohydrate	Creatine Monohydrate	1997
Tarnopolsky MA, Roy BD, MacDonald JR. A randomized, controlled trial of creatine monohydrate in patients with mitochondrial cytopathies. Muscle Nerve. 1997 Dec;20(12):1502-9. doi: 10.1002/(sici)1097-4598(199712)20:12<1502::aid-mus4>3.0.co;2-c. PMID: 9390662.	Tarnopolsky et al. (1997)	7 patients with mitochondrial cytopathie	RDBPC	Creatine Age: 42.14 years; Wt: 68.02 kg; Placebo Age: 42.14 years; Wt: 68.02 kg	21 days	CrM 5 g/d or placebo for 14 days	CrM 2 g/d or a placebo for 7 days	Cr increased handgrip strength, voluntary contraction strength of dorsiflexors, and postexercise lactate	None reported.	Combined Cohort	Middle-Age Adults (45-65 years)	Clinical - Physical/Health	Other	Clinical Populations	Creatine Monohydrate	Creatine Monohydrate	1997
Terrillion KA, Kolkhorst FW, Dolgener FA, Joslyn SJ. The effect of creatine supplementation on two 700-m maximal running bouts. Int J Sport Nutr. 1997 Jun;7(2):138-43. doi: 10.1123/ijsn.7.2.138. PMID: 9189784.	Terrillion et al. (1997)	12 competitve male runners	DBP	Creatine Age: 21 years; Wt: 70.2 kg; Placebo Age: 21 years; Wt: 70.2 kg	5 days	CrM 20 g/d or a placebo for 5 days	-	No significant effects on single or twice repeated running bouts of 90-120 s.	None reported.	Male	Young Adults (18-45 years)	Athlete	Apparently Healthy	Apparently Healthy	Creatine Monohydrate	Creatine Monohydrate	1997
Vanakoski J, Kosunen V, Meririnne E, Seppala T. Creatine and caffeine in anaerobic and aerobic exercise: effects on physical performance and pharmacokinetic considerations. Int J Clin Pharmacol Ther. 1998;36(5):258-62. PubMed PMID: 9629989.	Vanakoski et al. (1998)	8 trained track athletes (2 female, 6 male)	RDBCP	Creatine Age: 23.5 years; Wt: 64.5 kg; Placebo Age: 23.5 years; Wt: 64.5 kg	3 days	CrM 3 x 100 mg/kg/d and 1 x 7 mg/kg/d caffeine or a placebo for 3 days	-	No significant effects of CrM or caffeine on 3 x 1 min cycling sprints after 45 min of endurance cycling.	None reported.	Combined Cohort	Young Adults (18-45 years)	Athlete	Apparently Healthy	Apparently Healthy	Creatine Monohydrate	Creatine Monohydrate	1998
McNaughton LR, Dalton B, Tarr J. The effects of creatine supplementation on high-intensity exercise performance in elite performers. Eur J Appl Physiol Occup Physiol. 1998;78(3):236-40. doi: 10.1007/s004210050413. PubMed PMID: 9721002.	McNaughton et al. (1998)	16 male elite kayaker’s	RDBP	Creatine Age: 21 years; Wt: 75.3 kg; Placebo Age: 21 years; Wt: 75.3 kg	5 days	CrM 20 g/d + 1 g/d glucose or placbeo (glucose) for 5 days	-	↑ kayak ergometer work capacity ranging from 90 – 300 sec.	None reported.	Male	Young Adults (18-45 years)	Athlete	Apparently Healthy	Apparently Healthy	Creatine Monohydrate	Creatine Monohydrate	1998
Smith JC, Stephens DP, Hall EL, Jackson AW, Earnest CP. Effect of oral creatine ingestion on parameters of the work rate-time relationship and time to exhaustion in high-intensity cycling. Eur J Appl Physiol Occup Physiol. 1998;77(4):360-5. doi: 10.1007/s004210050345. PubMed PMID: 9562365.	J. C. Smith et al. (1998)	15 active but untrained participants	DBP	Creatine Age: 23.1 years; Wt: 72.5 kg; Placebo Age: 23 years; Wt: 67.7 kg	5 days	CrM 20 g/d + 1 g/d glucose or placbeo (glucose) for 5 days	-	Cr increases estimates of work rate	None reported.	Combined Cohort	Young Adults (18-45 years)	Untrained	Apparently Healthy	Apparently Healthy	Creatine Monohydrate	Creatine Monohydrate	1998
Smith SA, Montain SJ, Matott RP, Zientara GP, Jolesz FA, Fielding RA. Creatine supplementation and age influence muscle metabolism during exercise. J Appl Physiol (1985). 1998;85(4):1349-56. PubMed PMID: 9760327.	Smith et al. (1998)	5 younger and 4 middle-aged men and women	RDBP	Creatine Age: 31 years; Wt: 68.1 kg; Placebo Age: 31 years; Wt: 68.1 kg	5 days	CrM 0.3g/kg/d or a placebo for 5 days	-	↑ time to exhaustion in both groups but greater effect in middle-aged	None reported.	Unspecified	Young Adults (18-45 years)	Untrained	Apparently Healthy	Apparently Healthy	Creatine Monohydrate	Creatine Monohydrate	1998
Oopik V, Paasuke M, Timpmann S, Medijainen L, Ereline J, Smirnova T. Effect of creatine supplementation during rapid body mass reduction on metabolism and isokinetic muscle performance capacity. Eur J Appl Physiol Occup Physiol. 1998;78(1):83-92. doi: 10.1007/s004210050391. PubMed PMID: 9660161.	Oopik et al. (1998)	6 male wrestlers’ with 5% dehydration	RDBP	Creatine Age: 22.5 years; Wt: 75.2 kg; Placebo Age: 22.5 years; Wt: 75.2 kg	5 days	CrM 20 g/d or a placebo (glucose) for 5 days	-	↑ isokinetic peak torque at higher velocities. Less change in plasma volume.	None reported.	Male	Young Adults (18-45 years)	Athlete	Apparently Healthy	Apparently Healthy	Creatine Monohydrate	Creatine Monohydrate	1998
Peyrebrune MC, Nevill ME, Donaldson FJ, Cosford DJ. The effects of oral creatine supplementation on performance in single and repeated sprint swimming. J Sports Sci. 1998;16(3):271-9. doi: 10.1080/026404198366803. PubMed PMID: 9596362	Peyrebrune et al. (1998)	14 elite competitive male swimmers	RDBP	Creatine Age: 20 years; Wt: 75.6 kg; Placebo Age: 21 years; Wt: 75.9 kg	5 days	CrM 9 g/d + + 4.5 g/d maltodextrin + 4.5 g/d glucose or a placebo ( 18 g/d glucose) for 5 days	-	CrM better maintained sprint times during 8 x 50 yd sprint test	None reported.	Male	Young Adults (18-45 years)	Athlete	Apparently Healthy	Apparently Healthy	Creatine Monohydrate	Creatine Monohydrate	1998
Snow RJ, McKenna MJ, Selig SE, Kemp J, Stathis CG, Zhao S. Effect of creatine supplementation on sprint exercise performance and muscle metabolism. J Appl Physiol (1985). 1998;84(5):1667-73. PubMed PMID: 9572815.	Snow et al. (1998)	8 active untrained men	RDBP	Creatine Age: 23 years; Wt: 79.1 kg; Placebo Age: 23 years; Wt: 79.1 kg	5 days	CrM 30 g/d + 30 g/d dextrose or a placebo (30 g/d dextrose) for 5 days	-	24.4% ↑ muscle creatine content. No effect on 20 sec cycling sprint performance.	None reported.	Male	Young Adults (18-45 years)	Untrained	Apparently Healthy	Apparently Healthy	Creatine Monohydrate	Creatine Monohydrate	1998
Engelhardt M, Neumann G, Berbalk A, Reuter I. Creatine supplementation in endurance sports. Med Sci Sports Exerc. 1998;30(7):1123-9. PubMed PMID: 9662683.	Engelhardt et al. (1998)	12 regional class triathletes.	RDBP	Creatine Age: 24.5 years; Wt: 76.1 kg; Placebo Age: 24.5 years; Wt: 76.1 kg	5 days	CrM 6 g/d or placebo for 5 days	-	CrM had no effects on endurance exercise with 10 sec high intensity intervals.	None reported.	Male	Young Adults (18-45 years)	Athlete	Apparently Healthy	Apparently Healthy	Creatine Monohydrate	Creatine Monohydrate	1998
Aaserud R, Gramvik P, Olsen SR, Jensen J. Creatine supplementation delays onset of fatigue during repeated bouts of sprint running. Scand J Med Sci Sports. 1998;8(5 Pt 1):247-51. PubMed PMID: 9809381	Aaserud et al. (1998)	14 male handball players	RDBP	Creatine Age: 21 years; Wt: 78.2 kg; Placebo Age: 20.3 years; Wt: 83.8 kg	14 days	CrM 15 g/d or placebo for 14 days	CrM 2 g/d or placebo for 9 days	CrM loading improved 8 x 40-m sprint performance with 25 sec recovery	None reported.	Male	Young Adults (18-45 years)	Athlete	Apparently Healthy	Apparently Healthy	Creatine Monohydrate	Creatine Monohydrate	1998
Kreider RB, Ferreira M, Wilson M, Grindstaff P, Plisk S, Reinardy J, et al. Effects of creatine supplementation on body composition, strength, and sprint performance. Med Sci Sports Exerc. 1998;30(1):73-82. PubMed PMID: 9475647.	Kreider et al. (1998)	25 American college football players during offseason resistance and agility training	RDBP	Creatine Age: 20 years; Wt: 90.9 kg; Placebo Age: 19.9 years; Wt: 90.2 kg	28 days	-	CrM 15.75 g/d or a placebo (99 g/d glucose, 3 g/d taurine, 1.1 g/d disodium phosphate, and 1.2 g/d potassium phosphate) for 28 days	↑ FFM, ↑ strength, ↑ muscular endurance, ↑ repeated 6-sec sprint performance	None reported.	Male	Young Adults (18-45 years)	Athlete	Apparently Healthy	Apparently Healthy	Creatine Monohydrate	Creatine Monohydrate	1998
Smith, S. A., Montain, S. J., Matott, R. P., Zientara, G. P., Jolesz, F. A., & Fielding, R. A. (1998). Creatine supplementation and age influence muscle metabolism during exercise. Journal of applied physiology (Bethesda, Md. : 1985), 85(4), 1349–1356. https://doi.org/10.1152/jappl.1998.85.4.1349	Smith et al. (1998)	5 young and 4 middle-aged men and women	RDBP	Creatine Age: 58 years; Wt: 83.9 kg; Placebo Age: 58 years; Wt: 83.9 kg	5 days	CrM 0.3 g/kg/d or a placbeo for 5 days	-	CrM ↑ cycling power output and time to exhaustion	None reported.	Unspecified	Middle-Age Adults (45-65 years)	Untrained	Apparently Healthy	Apparently Healthy	Creatine Monohydrate	Creatine Monohydrate	1998
Andrews R, Greenhaff P, Curtis S, Perry A, Cowley AJ. The effect of dietary creatine supplementation on skeletal muscle metabolism in congestive heart failure. Eur Heart J. 1998 Apr;19(4):617-22. doi: 10.1053/euhj.1997.0767. PMID: 9597411.	Andrews et al. (1998)	20 males	RDBP	Creatine Age: 64.9 years; Wt: 82 kg; Placebo Age: 62 years; Wt: 82 kg	5 days	CrM 20 g/d or placebo for 5 days	-	Cr increased number of contractions until exhuastion	None reported.	Male	Middle-Age Adults (45-65 years)	Clinical - Physical/Health	Cardiometabolic/Cardiopulmonary	Clinical Populations	Creatine Monohydrate	Creatine Monohydrate	1998
Bermon S, Venembre P, Sachet C, Valour S, Dolisi C. Effects of creatine monohydrate ingestion in sedentary and weight-trained older adults. Acta Physiol Scand. 1998 Oct;164(2):147-55. doi: 10.1046/j.1365-201X.1998.00427.x. PMID: 9805101.	Bermon et al. (1998)	32 elderly subjects (16 males and 16 females)	RDBP	Creatine Age: 71.4 years; Wt: 66 kg; Placebo Age: 69.3 years; Wt: 71.85 kg	52 days	CrM 20 g/d + 8 g/d glucose or a placebo (glucose) for 5 days.	CrM 3 g/d + 2 g/d or a placebo (glucose) for 47 days	No significant effects.	None reported.	Combined Cohort	Older Adults (>65 years)	Untrained	Apparently Healthy	Apparently Healthy	Creatine Monohydrate	Creatine Monohydrate	1998
Maganaris CN, Maughan RJ. Creatine supplementation enhances maximum voluntary isometric force and endurance capacity in resistance trained men. Acta Physiol Scand. 1998 Jul;163(3):279-87. doi: 10.1046/j.1365-201x.1998.00395.x. PMID: 9715740.	Maganaris et al. (1998)	10 healthy males	DBC	Creatine Age: 28 years; Wt: 78 kg; Placebo Age: 28 years; Wt: 78 kg	5 days	CrM 10 g/d + 92.5 g/d glucose polymer or placebo (98.2 g/d glucose polymer) for 5 days	-	Cr increased MVC and body mass	None reported.	Male	Young Adults (18-45 years)	Trained	Apparently Healthy	Apparently Healthy	Creatine Monohydrate	Creatine Monohydrate	1998
Poortmans JR, Francaux M. Renal dysfunction accompanying oral creatine supplements. Lancet. 1998 Jul 18;352(9123):234. doi: 10.1016/s0140-6736(05)77836-3. PMID: 9683236.	Poortmans et al. (1998)	20 men	-	Creatine Age: 21 years; Wt: 71 kg; Placebo Age: 21 years; Wt: 71 kg	63 days	CrM 21 g/d or placebo (maltodextrine) for 5 days	CrM 3 g/d or placebo for 58 days	-	None reported.	Male	Young Adults (18-45 years)	Untrained	Apparently Healthy	Apparently Healthy	Creatine Monohydrate	Creatine Monohydrate	1998
Urbanski RL, Vincent WJ, Yaspelkis BB, 3rd. Creatine supplementation differentially affects maximal isometric strength and time to fatigue in large and small muscle groups. Int J Sport Nutr. 1999;9(2):136-45. PubMed PMID: 10362451.	Urbanski et al. (1999)	10 physically active, untrained males	RDBPC	Creatine Age: 26.4 years; Wt: 77.1 kg; Placebo Age: 26.4 years; Wt: 77.1 kg	5 days	CrM 20 g/d + 12 g/d dextrose or placebo (21 g/d dextrose) for 5 days	-	CrM ↑ maximal isometric knee strength but not handgrip	None reported.	Male	Young Adults (18-45 years)	Untrained	Apparently Healthy	Apparently Healthy	Creatine Monohydrate	Creatine Monohydrate	1999
Ledford A, Branch JD. Creatine supplementation does not increase peak power production and work capacity during repetitive Wingate testing in women. The Journal of Strength and Conditioning Research. 1999;13(4):394-9.	Ledford et al. (1999)	10 physically active women	RDBCP	Creatine Age: 27 years; Wt: 56.6 kg; Placebo Age: 27 years; Wt: 56.6 kg	5 days	CrM 20 g/d or placebo ( 20 g/d glucose polymer) for 5 days	-	No significant effects on 3 x 30 sec Wingate tests with 5 min recovery	None reported.	Female	Young Adults (18-45 years)	Recreationally Active	Apparently Healthy	Apparently Healthy	Creatine Monohydrate	Creatine Monohydrate	1999
McKenna MJ, Morton J, Selig SE, Snow RJ. Creatine supplementation increases muscle total creatine but not maximal intermittent exercise performance. J Appl Physiol (1985). 1999;87(6):2244-52. PubMed PMID: 10601174.	McKenna et al. (1999)	14 recreationally active men and women	RDBP	Creatine Age: 19.3 years; Wt: 63.3 kg; Placebo Age: 21 years; Wt: 67.3 kg	5 days	CrM 30 g/d + 5 g/d dextrose or placebo (30 g/d dextrose) for 5 days	-	CrM ↑ total creatine and PCr. No effects on 5 x 10 sec cycling sprints	None reported.	Combined Cohort	Young Adults (18-45 years)	Recreationally Active	Apparently Healthy	Apparently Healthy	Creatine Monohydrate	Creatine Monohydrate	1999
Vandenberghe K, Van Hecke P, Van Leemputte M, Vanstapel F, Hespel P. Phosphocreatine resynthesis is not affected by creatine loading. Med Sci Sports Exerc. 1999;31(2):236-42. PubMed PMID: 10063812.	Vandenberghe et al. (1999)	9 healthy non-vegetarian males	RDBPC	Creatine Age: 20 years; Wt: 78 kg; Placebo Age: 20 years; Wt: 78 kg	5 days	CrM 25 g/d or placebo (25 g/d maltodextrine) for 5 days	-	CrM ↑ muscle PCr by 11% and 16% after 2 and 5 days. PCr resynthesis rate was not affected.	None reported.	Male	Young Adults (18-45 years)	Untrained	Apparently Healthy	Apparently Healthy	Creatine Monohydrate	Creatine Monohydrate	1999
Leenders NM, Lamb DR, Nelson TE. Creatine supplementation and swimming performance. Int J Sport Nutr. 1999;9(3):251-62. PubMed PMID: 10477361.	Leenders et al. (1999)	14 female & 18 male college swimmers	RDBP	Creatine Age: 19.1 years; Wt: 66.7 kg; Placebo Age: 19.4 years; Wt: 65.1 kg	14 days	CrM 20 g/d or placebo (20 g/d glucose) for 6 days	CrM 10 g/d or placebo (20 g/d glucose) for 8 days	CrM improved 6 x 50 m sprint times in men	None reported.	Combined Cohort	Young Adults (18-45 years)	Athlete	Apparently Healthy	Apparently Healthy	Creatine Monohydrate	Creatine Monohydrate	1999
Stone, M. H., Sanborn, K., Smith, L. L., O'Bryant, H. S., Hoke, T., Utter, A. C., Johnson, R. L., Boros, R., Hruby, J., Pierce, K. C., Stone, M. E., & Garner, B. (1999). Effects of In-Season (5 Weeks) Creatine and Pyruvate Supplementation on Anaerobic Performance and Body Composition in American Football Players. International Journal of Sport Nutrition, 9(2), 146-165. Retrieved Feb 3, 2025, from…	Stone et al. (1999)	42 American football players	RDBP	Creatine Age: 18.7 years; Wt: 91 kg; Placebo Age: 18.3 years; Wt: 89.3 kg	35 days	-	CrM 20 g/d or placebo for 35 days	CrM ↑ strength, FFM, and power output	None reported.	Male	Young Adults (18-45 years)	Athlete	Apparently Healthy	Apparently Healthy	Creatine Monohydrate	Creatine Monohydrate	1999
Greenwood, M., Farris, J., Kreider, R., Greenwood, L., & Byars, A. (2000). Creatine supplementation patterns and perceived effects in select division I collegiate athletes. Clinical journal of sport medicine : official journal of the Canadian Academy of Sport Medicine, 10(3), 191–194. https://doi.org/10.1097/00042752-200007000-00007	Greenwood et al. (2000)	219 Division 1 varsity athletes (63 females and 156 males)	OL	Creatine Age: 24 years; Wt: 78.2 kg	101 days	CrM 0.3 g/kg/d for 6.6 days	CrM 0.15 g/kg/d for 101 days	CrM users reported positive percieved effectsat or below the recommended dosages for CrM.	Side effects were reported for creatine: gastrointestinal/abdominal distress = 34; muscle cramps and pain = 24.	Combined Cohort	Young Adults (18-45 years)	Untrained	Apparently Healthy	Apparently Healthy	Creatine Monohydrate	Creatine Monohydrate	2000
Walter MC, Lochmüller H, Reilich P, Klopstock T, Huber R, Hartard M, Hennig M, Pongratz D, Müller-Felber W. Creatine monohydrate in muscular dystrophies: A double-blind, placebo-controlled clinical study. Neurology. 2000 May 9;54(9):1848-50. doi: 10.1212/wnl.54.9.1848. PMID: 10802796. https://www.neurology.org/doi/10.1212/wnl.54.9.1848?url_ver=Z39.88-2003&rfr_id=ori:rid:crossref.org&rfr_dat=cr_pu…	Walker et al. (2000)	36 patients (12 patients with facioscapulohumeral dystrophy, 10 patients with Becker dystrophy, 8 patients with Duchenne dystrophy, and 6 patients with sarcoglycan-deficient limb girdle muscular dystrophy)	RDBPC	Creatine Age: 10 years; Wt: 30 kg; Placebo Age: 10 years; Wt: 30 kg	56 days	-	Children took CrM 5 g/d and adults took CrM 10 g/d or a placebo (microcrystalline cellulose) for 56 days	The CrM led to mild but significant improvement in muscular strength and activities of daily life.	None reported.	Unspecified	Children/Adolescents (<18 years)	Clinical - Physical/Health	Musculoskeletal	Clinical Populations	Creatine Monohydrate	Creatine Monohydrate	2000
Willer B, Stucki G, Hoppeler H, Brühlmann P, Krähenbühl S. Effects of creatine supplementation on muscle weakness in patients with rheumatoid arthritis. Rheumatology (Oxford). 2000 Mar;39(3):293-8. doi: 10.1093/rheumatology/39.3.293. PMID: 10788538.	Willer et al. (2000)	12 patients with rheumatoid arthritis	OL	Creatine Age: 54 years; Wt: 68 kg	21 days	CrM 20 g/d or placebo for 5 days	CrM 2 g/d or placebo for 16 days	CrM did not reveal a clear clinical benefit for patients with RA	None reported.	Combined Cohort	Middle-Age Adults (45-65 years)	Clinical - Congitive	Other	Clinical Populations	Creatine Monohydrate	Creatine Monohydrate	2000
Arciero PJ, Hannibal NS 3rd, Nindl BC, Gentile CL, Hamed J, Vukovich MD. Comparison of creatine ingestion and resistance training on energy expenditure and limb blood flow. Metabolism. 2001 Dec;50(12):1429-34. doi: 10.1053/meta.2001.28159. PMID: 11735088.	Arciero et al. (2001)	36 healthy active males	RDBP	Creatine Age: 22 years; Wt: 76.3 kg; Placebo Age: 20 years; Wt: 78.8 kg	28 days	CrM 20 g/d or CrM + resistance training 20 g/d or a placebo + resistance training for 5 days	CrM 5 g/d or CrM + resistance training 5 g/d or a placebo + resistance training for 23 days	Cr along with resistance training significantly improved total and fat-free body mass, muscular strenght, peripeheral blood floow, resting energy expenditure, and blood cholesterol.	None reported.	Male	Young Adults (18-45 years)	Recreationally Active	Apparently Healthy	Apparently Healthy	Creatine Monohydrate	Creatine Monohydrate	2000
Greenwood M, Kreider RB, Rasmussen C, Almada AL, Earnest CP. D-Pinitol augments whole body creatine retention in man. J Exerc Physiol Online. 2001;4(4):41-7. PubMed PMID: Available: http://www.css.edu/users/tboone2/asep/GreenwoodNOVEMBER2001.pdf.	Greenwood et al. (2001)	20 healthy males	RSBP	Creatine Age: 23.4 years; Wt: 82.4 kg; Placebo Age: 23.4 years; Wt: 82.4 kg	3 days	Cr only:20 g/d for 3 days, Cr with Low Dose D-Pinitol: 20 g/d for 3 days, Cr with High Dose Pinitol: 20g/day for 3 days	-	Adding D-Pinitol to CrM increased whole-body creatine retention	None reported.	Male	Young Adults (18-45 years)	Untrained	Apparently Healthy	Apparently Healthy	Creatine Monohydrate	Creatine Monohydrate	2001
Eijnde BO, Hespel P. Short-term creatine supplementation does not alter the hormonal response to resistance training. Med Sci Sports Exerc. 2001;33(3):449-53. PubMed PMID: 11252073.	Eijnde et al. (2001)	11 healthy active males with no resistance-training history	RPDB	Creatine Age: 20.4 years; Wt: 71.4 kg; Placebo Age: 20.4 years; Wt: 71.4 kg	5 days	CrM 20 g/d or placebo (maltodextrin) for 5 days	-	CrM had no effect on serum testosterone or growth hormone	None reported.	Male	Young Adults (18-45 years)	Athlete	Apparently Healthy	Apparently Healthy	Creatine Monohydrate	Creatine Monohydrate	2001
Eijnde BO, Vergauwen L, Hespel P. Creatine loading does not impact on stroke performance in tennis. Int J Sports Med. 2001;22(1):76-80. doi: 10.1055/s-2001-11334. PubMed PMID: 11258645.	Eijnde et al. (2001)	8 well-trained young male tennis players	RDBP	Creatine Age: 20.1 years; Wt: 76.1 kg; Placebo Age: 20.1 years; Wt: 76.1 kg	5 days	CrM 20 g/d or placebo for 5 days	-	Acute CrM did not enhance stroke performance or shuttle-run times (~20 sec).	None reported.	Male	Young Adults (18-45 years)	Untrained	Apparently Healthy	Apparently Healthy	Creatine Monohydrate	Creatine Monohydrate	2001
Nelson AG, Arnall DA, Kokkonen J, Day R, Evans J. Muscle glycogen supercompensation is enhanced by prior creatine supplementation. Med Sci Sports Exerc. 2001;33(7):1096-100. PubMed PMID: 11445755	Nelson et al. (2001)	12 physically active but untrained men	SB	Creatine Age: 23.5 years; Wt: 85.7 kg; Placebo Age: 23.5 years; Wt: 85.7 kg	5 days	CrM 20 g/d or placbeo for 5 days	-	CrM loading prior to CHO loading enhanced creatine and glycogen storage	None reported.	Male	Young Adults (18-45 years)	Recreationally Active	Apparently Healthy	Apparently Healthy	Creatine Monohydrate	Creatine Monohydrate	2001
Preen D, Dawson B, Goodman C, Lawrence S, Beilby J, Ching S. Effect of creatine loading on long-term sprint exercise performance and metabolism. Med Sci Sports Exerc. 2001;33(5):814-21. PubMed PMID: 11323554.	Preen et al. (2001)	14 physically active men	RDBP	Creatine Age: 24.8 years; Wt: 72.6 kg; Placebo Age: 24.8 years; Wt: 72.6 kg	5 days	CrM 20 g/d or placbeo for 5 days	-	CrM increases total creatine stores and work during 80-min of repeated cycling sprint exercise.	None reported.	Male	Young Adults (18-45 years)	Recreationally Active	Apparently Healthy	Apparently Healthy	Creatine Monohydrate	Creatine Monohydrate	2001
Rawson ES, Gunn B, Clarkson PM. The effects of creatine supplementation on exercise-induced muscle damage. J Strength Cond Res. 2001;15(2):178-84. PubMed PMID: 11710402.	Rawson et al. (2001)	23 men	RDBP	Creatine Age: 20 years; Wt: 76.6 kg; Placebo Age: 21.1years; Wt: 80.7 kg	5 days	CrM 20 g/d or placbeo for 5 days	-	No significant differences in CK, LDH, or muscle soreness after eccentric muscle damage exercise.	None reported.	Male	Young Adults (18-45 years)	Untrained	Apparently Healthy	Apparently Healthy	Creatine Monohydrate	Creatine Monohydrate	2001
Skare OC, Skadberg, Wisnes AR. Creatine supplementation improves sprint performance in male sprinters. Scand J Med Sci Sports. 2001;11(2):96-102. PubMed PMID: 11252467.	Skare et al. (2001)	18 trained male sprinters	RSBP	Creatine Age: 21.1 years; Wt: 72.5 kg; Placebo Age: 21.1 years; Wt: 73.6 kg	5 days	CrM 20 g/d + glucose 20 g/d or placebo (40 g/d gluose) for 5 days	-	CrM ↑ 100 m and 6 x 60 m sprint velocity. Plasma lactate, creatine, and creatinine were increased from baseline.	None reported.	Male	Young Adults (18-45 years)	Athlete	Apparently Healthy	Apparently Healthy	Creatine Monohydrate	Creatine Monohydrate	2001
Romer LM, Barrington JP, Jeukendrup AE. Effects of oral creatine supplementation on high intensity, intermittent exercise performance in competitive squash players. Int J Sports Med. 2001;22(8):546-52. doi: 10.1055/s-2001-18520. PubMed PMID: 11719888.	Romer et al. (2001)	9 squash players	RDBPC	Creatine Age: 21.3 years; Wt: 73.3 kg; Placebo Age: 21.3 years; Wt: 73.3 kg	5 days	CrM 0.075 g/kg/d or placebo for 5 days	-	CrM improved 10 x 2 repetition high intensity position play performance.	None reported.	Combined Cohort	Young Adults (18-45 years)	Athlete	Apparently Healthy	Apparently Healthy	Creatine Monohydrate	Creatine Monohydrate	2001
Rockwell JA, Rankin JW, Toderico B. Creatine supplementation affects muscle creatine during energy restriction. Med Sci Sports Exerc. 2001;33(1):61-8. PubMed PMID: 11194113.	Rockwell et al. (2001)	16 resistance-trained men	RDBP	Creatine Age: 20.5 years; Wt: 83 kg; Placebo Age: 21.6 years; Wt: 81.7 kg	5 days	CrM 20 g/d or placbeo for 5 days	-	CrM increases muscle total creatine but does not affect body fat or protein loss during an energy-restricted diet.	None reported.	Male	Young Adults (18-45 years)	Trained	Apparently Healthy	Apparently Healthy	Creatine Monohydrate	Creatine Monohydrate	2001
Green JM, McLester JR, Smith JE, Mansfield ER. The effects of creatine supplementation on repeated upper- and lower-body Wingate performance. J Strength Cond Res. 2001;15(1):36-41. PubMed PMID: 11708704.	Green et al. (2001)	19 physically active men	RDBP	Creatine Age: 26.3 years; Wt: 83.1 kg; Placebo Age: 24.1 years; Wt: 82.8 kg	6 days	CrM 20 g/d or placbeo for 6 days	-	CrM attenuated arm ergometry Wingate fatigue	None reported.	Male	Young Adults (18-45 years)	Recreationally Active	Apparently Healthy	Apparently Healthy	Creatine Monohydrate	Creatine Monohydrate	2001
Wiedermann D, Schneider J, Fromme A, Thorwesten L, Moller HE. Creatine loading and resting skeletal muscle phosphocreatine flux: a saturation-transfer NMR study. MAGMA. 2001;13(2):118-26. PubMed PMID: 11502426.	Wiedermann et al. (2001)	3 healthy males (31 – 32 yrs)	Open Label	Creatine Age: 31.5 years; Wt: 94.3 kg	6 days	CrM 20 g/d for 6 days	-	CrM ↑ PCr by 23%.	None reported.	Male	Young Adults (18-45 years)	Untrained	Apparently Healthy	Apparently Healthy	Creatine Monohydrate	Creatine Monohydrate	2001
Volek JS, Mazzetti SA, Farquhar WB, Barnes BR, Gomez AL, Kraemer WJ. Physiological responses to short-term exercise in the heat after creatine loading. Med Sci Sports Exerc. 2001;33(7):1101-8. PubMed PMID: 11445756.	Volek et al. (2001)	20 healthy men	RDBP	Creatine Age: 23 years; Wt: 82.1 kg; Placebo Age: 23.1 years; Wt: 81.8 kg	7 days	CrM 0.3 g/kg/d or placbeo for 7 days	-	CrM ↑ body mass and augmented sprint performance in a hot and humid environment.	None reported.	Male	Young Adults (18-45 years)	Untrained	Apparently Healthy	Apparently Healthy	Creatine Monohydrate	Creatine Monohydrate	2001
Burke DG, Smith-Palmer T, Holt LE, Head B, Chilibeck PD. The effect of 7 days of creatine supplementation on 24-hour urinary creatine excretion. J Strength Cond Res. 2001;15(1):59-62. PubMed PMID: 11708707.	Burke et al. (2001)	20 university football and 20 hockey players	RPDB	Creatine Age: 21 years; Wt: 91 kg; Placebo Age: 20 years; Wt: 84 kg	7 days	CrM 0.1 g/kg/d or placebo for 7 days	-	After 7 days, 46% of creatine was excreted in urine, no increase in urine creatinine, no effect on renal function assessed by creatinine clearance.	None reported.	Male	Young Adults (18-45 years)	Athlete	Apparently Healthy	Apparently Healthy	Creatine Monohydrate	Creatine Monohydrate	2001
Bemben MG, Bemben DA, Loftiss DD, Knehans AW. Creatine supplementation during resistance training in college football athletes. Med Sci Sports Exerc. 2001;33(10):1667-73. PubMed PMID: 11581550.	Bemben et al. (2001)	25 college football players during off-season training	RDBP	Creatine Age: 20.2 years; Wt: 84 kg; Placebo Age: 20.6 years; Wt: 86.1 kg	10 days	CrM 20 g/d or placebo for 5 days	CrM 5 g/d or placebo for 5 days	CrM ↑ body weight, FFM, cell hydration, strength, peak torque and anaerobic capacity	None reported.	Male	Young Adults (18-45 years)	Untrained	Apparently Healthy	Apparently Healthy	Creatine Monohydrate	Creatine Monohydrate	2001
Jowko E, Ostaszewski P, Jank M, Sacharuk J, Zieniewicz A, Wilczak J, et al. Creatine and beta-hydroxy-beta-methylbutyrate (HMB) additively increase lean body mass and muscle strength during a weight-training program. Nutrition. 2001;17(7-8):558-66. PubMed PMID: 11448573.	Jowko et al. (2001)	40 healthy untrained college-aged males	RDBP	Creatine Age: 21.4 years; Wt: 75.7 kg; Placebo Age: 20.4 years; Wt: 73.8 kg	21 days	Cr only:20 g/d for 7 days, Cr with HMB: 20 g/d for 7 days,	Cr only: 10 g/d for 14 days, Cr with HMB: 10 g/d for 14 days,	CrM ↑ FFM and strength with additive effects when co-ingested with calcium HMB	None reported.	Male	Young Adults (18-45 years)	Untrained	Apparently Healthy	Apparently Healthy	Creatine Monohydrate	Creatine Monohydrate	2001
Schroeder C, Potteiger J, Randall J, Jacobsen D, Magee L, Benedict S, et al. The effects of creatine dietary supplementation on anterior compartment pressure in the lower leg during rest and following exercise. Clin J Sport Med. 2001;11(2):87-95. PubMed PMID: 11403120.	Schroeder et al. (2001)	14 physically active college-aged males	RDBP	Creatine Age: 22 years; Wt: 78.7 kg; Placebo Age: 22 years; Wt: 77.2 kg	34 days	CrM 0.3 g/kg/d or placebo for 6 days	CrM 0.03 g/kg/d or placebo for 28 days	CrM ↑ ACP at rest and following treadmill exercise	None reported.	Male	Young Adults (18-45 years)	Recreationally Active	Apparently Healthy	Apparently Healthy	Creatine Monohydrate	Creatine Monohydrate	2001
Bennett T, Bathalon G, Armstrong D, 3rd, Martin B, Coll R, Beck R, et al. Effect of creatine on performance of militarily relevant tasks and soldier health. Mil Med. 2001;166(11):996-1002. PubMed PMID: 11725330.	Bennett et al. (2001)	16 male military personnel	RDBP	Creatine Age: 23.1 years; Wt: 79.4 kg; Placebo Age: 28.4 years; Wt: 79.4 kg	35 days	CrM 20g/d or placebo for 7 days	CrM 6 g/d or placebo for 28 days	CrM ↑ body mass and number of pull-ups with no effects on 10-mile march, 5-mile run, and performance tasks. No significant effects on core temperature or biochemical markers studied.	4 participants reported side effects. 2 were in the creatine group, one reported shortness of breath and the other reported weigh gain. In the placebo group, severe muscle cramping, stiffness, increased urinary frequency anad thirtst, and dry mouth were reported.	Male	Young Adults (18-45 years)	Military	Apparently Healthy	Apparently Healthy	Creatine Monohydrate	Creatine Monohydrate	2001
Potteiger JA, Randall JC, Schroeder C, Magee LM, Hulver MW. Elevated Anterior Compartment Pressure in the Leg After Creatine Supplementation: A Controlled Case Report. J Athl Train. 2001;36(1):85-8. PubMed PMID: 12937519; PubMed Central PMCID: PMC155408.	Potteiger et al. (2001)	1 physically active male	Open Label Case - Treatment Withdrawal	Creatine Age: 25 years; Wt: 88.5 kg; Placebo Age: 25 years; Wt: 88.5 kg	34 days	CrM 0.3 g/kg/d or placebo for 6 days	CrM 0.03 g/kg/d or placebo for 28 days	CrM increased anterior compartment pressure (ACP), with pressure normalizing after withdrawal.	None reported.	Male	Young Adults (18-45 years)	Recreationally Active	Apparently Healthy	Apparently Healthy	Creatine Monohydrate	Creatine Monohydrate	2001
Syrotuik DG, Game AB, Gillies EM, Bell GJ. Effects of creatine monohydrate supplementation during combined strength and high intensity rowing training on performance. Can J Appl Physiol. 2001;26(6):527-42. PubMed PMID: 11842271.	Syrotuik et al. (2001)	22 rowers	RDBP	Creatine Age: 23 years; Wt: 76.8 kg; Placebo Age: 23 years; Wt: 76.8 kg	42 days	CrM 0.3 g/kg/d or placebo for 5 days	CrM 0.03 g/kg/d or placebo for 37 days	5 weeks of CrM after loading did not promote > improvement in body composition, 2000 m rowing times, repeated interval power, or strength.	None reported.	Unspecified	Young Adults (18-45 years)	Athlete	Apparently Healthy	Apparently Healthy	Creatine Monohydrate	Creatine Monohydrate	2001
Bemben MG, Tuttle TD, Bemben DA, Knehans AW. Effects of creatine supplementation on isometric force-time curve characteristics. Med Sci Sports Exerc. 2001;33(11):1876-81. PubMed PMID: 11689738.	Bemben et al. (2001)	19 sedentary college males	RDBPC	Creatine Age: 19.4 years; Wt: 89.2 kg; Placebo Age: 19.3 years; Wt: 91.3 kg	63 days	CrM 20 g/d or placebo for 5 days	CrM 5 g/d placebo for 58 days	CrM ↑ intermittent isometric muscle endurance but not strength	None reported.	Male	Young Adults (18-45 years)	Athlete	Apparently Healthy	Apparently Healthy	Creatine Monohydrate	Creatine Monohydrate	2001
Stevenson SW, Dudley GA. Dietary creatine supplementation and muscular adaptation to resistive overload. Med Sci Sports Exerc. 2001;33(8):1304-10. PubMed PMID: 11474331.	Stevenson et al. (2001)	18 resistance-trained subjects	RDBP	Creatine Age: 24 years; Wt: 79.6 kg; Placebo Age: 25 years; Wt: 78.3 kg	63 days	CrM 20 g/d or placebo for 7 days	CrM 5 g/d placebo for 56 days	No effect on standardized electromyostimulation (EMS) contractions	None reported.	Unspecified	Young Adults (18-45 years)	Trained	Apparently Healthy	Apparently Healthy	Creatine Monohydrate	Creatine Monohydrate	2001
Willoughby DS, Rosene J. Effects of oral creatine and resistance training on myosin heavy chain expression. Med Sci Sports Exerc. 2001;33(10):1674-81. PubMed PMID: 11581551.	Willoughby et al. (2001)	22 untrained males during resistance-training	RDBP	Creatine Age: 20.4 years; Wt: 83.2 kg; Placebo Age: 20.4 years; Wt: 80.2 kg	84 days	-	CrM 6 g/d or placebo for 84 days	CrM promoted > increases in body mass, FFM, thigh volume, muscle strength, myofibrillar protein content, and myosin heavy chain mRNA expression for Type I, IIa, and IIx fibers	None reported.	Male	Young Adults (18-45 years)	Untrained	Apparently Healthy	Apparently Healthy	Creatine Monohydrate	Creatine Monohydrate	2001
Tarnopolsky MA, Parise G, Yardley NJ, Ballantyne CS, Olatinji S, Phillips SM. Creatine-dextrose and protein-dextrose induce similar strength gains during training. Med Sci Sports Exerc. 2001;33(12):2044-52. PubMed PMID: 11740297.	Tarnopolsky et al. (2001)	19 resistance-trained males	RDBP	Creatine Age: 23.9 years; Wt: 76.1 kg; Placebo Age: 23.5 years; Wt: 76.8 kg	56 days	-	CrM 10 g/d or placebo for 56 days	Post-exercise supplementation improved strength gains with > increase in FFM with CrM + CHO	Side effects were reported for creatine (2 gastrointestinal/abdominal distress) and for placebo (1 gastrointestinal/abdominal distress).	Male	Young Adults (18-45 years)	Trained	Apparently Healthy	Apparently Healthy	Creatine Monohydrate	Creatine Monohydrate	2001
Chrusch MJ, Chilibeck PD, Chad KE, Davison KS, Burke DG. Creatine supplementation combined with resistance training in older men. Med Sci Sports Exerc. 2001 Dec;33(12):2111-7. doi: 10.1097/00005768-200112000-00021. PMID: 11740307.	Chrusch et al. (2001)	32 sedentary to moderaly active males	DBP	Creatine Age: 70 years; Wt: 88 kg; Placebo Age: 71.1 years; Wt: 79.9 kg	84 days	CrM 0.3 g/kg/d or placebo for 5 days	CrM 0.03 g/kg/d or placebo for 79 days	Cr increased lean tissue mass, leg press 1-RM and endurance, average power, and knee extension endurance.	Side effects were reported for creatine, but the frequencies were unclear. There was the presence of diarrhea, muscle cramps and pain-related issues.	Male	Older Adults (>65 years)	Untrained	Apparently Healthy	Apparently Healthy	Creatine Monohydrate	Creatine Monohydrate	2001
Doherty TJ, Lougheed K, Markez J, Tarnopolsky MA. Creatine monohydrate does not increase strength in patients with hereditary neuropathy. Neurology. 2001 Aug 14;57(3):559-60. doi: 10.1212/wnl.57.3.559. PMID: 11502941.	Doherty et al. (2001)	39 subjects with hereditary motor sensory neu- ropathy (HMSN) ( HMSN type 1= 34 and HMSN type 2 =5)	RDBPC	Creatine Age: 42.5 years; Wt: 70.85 kg; Placebo Age: 42.5 years; Wt: 70.85 kg	30 days	-	CrM5 g/d or placebo for 30 days	There were no significnat differences.	Side effects were reported for creatine but the frequencies are unclear. There was the presence of gastrointestinal/abdominal distress and musclecramps and pain-related issues.	Unspecified	Young Adults (18-45 years)	Clinical - Physical/Health	Neurological	Clinical Populations	Creatine Monohydrate	Creatine Monohydrate	2001
Finn JP, Ebert TR, Withers RT, Carey MF, Mackay M, Phillips JW, Febbraio MA. Effect of creatine supplementation on metabolism and performance in humans during intermittent sprint cycling. Eur J Appl Physiol. 2001 Mar;84(3):238-43. doi: 10.1007/s004210170011. PMID: 11320642.	Finn et al. (2001)	16 triathletes	DBP	Creatine Age: 27 years; Wt: 75.3 kg; Placebo Age: 26.3 years; Wt: 78.7 kg	5 days	CrM 20 g/d or placebo for 5 days	-	Cr increased intramusclar stores of creatine, there was no effect on 4x20s all out cycle sprints.	None reported.	Unspecified	Young Adults (18-45 years)	Athlete	Apparently Healthy	Apparently Healthy	Creatine Monohydrate	Creatine Monohydrate	2001
Hespel P, Op't Eijnde B, Van Leemputte M, Ursø B, Greenhaff PL, Labarque V, Dymarkowski S, Van Hecke P, Richter EA. Oral creatine supplementation facilitates the rehabilitation of disuse atrophy and alters the expression of muscle myogenic factors in humans. J Physiol. 2001 Oct 15;536(Pt 2):625-33. doi: 10.1111/j.1469-7793.2001.0625c.xd. PMID: 11600695; PMCID: PMC2278864.	Hespel et al. (2001)	22 young healthy volunteers (12 males and 9 females)	DBP	Creatine Age: 21 years; Wt: 65.9 kg; Placebo Age: 21 years; Wt: 66.9 kg	77 days	CrM 20 g/d or placebo for 14 days	CrM 5 g/d or placebo for 53 days	Cr improved cross-sectional area and work max during rehabilitation.	None reported.	Combined Cohort	Young Adults (18-45 years)	Untrained	Apparently Healthy	Apparently Healthy	Creatine Monohydrate	Creatine Monohydrate	2001
Mazzini L, Balzarini C, Colombo R, Mora G, Pastore I, De Ambrogio R, Caligari M. Effects of creatine supplementation on exercise performance and muscular strength in amyotrophic lateral sclerosis: preliminary results. J Neurol Sci. 2001 Oct 15;191(1-2):139-44. doi: 10.1016/s0022-510x(01)00611-6. PMID: 11677005.	Mazzini et al. (2001)	53 patients with amyotrohpic lateral sclerosis (28 males and 25 females)	OL	Creatine Age: 57.46 years; Wt: 91.85 kg	180 days	CrM 20 g/d or placebo for 7 days	CrM 3 g/d or placebo for 173 days	Cr increased maximal isometric power in ALS patients	Diarrhea and muscle cramps and pain were reported but frequency was not given and it was unclear for the treatments these arose from.	Combined Cohort	Middle-Age Adults (45-65 years)	Clinical - Physical/Health	Neurological	Clinical Populations	Creatine Monohydrate	Creatine Monohydrate	2001
Schilling BK, Stone MH, Utter A, Kearney JT, Johnson M, Coglianese R, Smith L, O'Bryant HS, Fry AC, Starks M, Keith R, Stone ME. Creatine supplementation and health variables: a retrospective study. Med Sci Sports Exerc. 2001 Feb;33(2):183-8. doi: 10.1097/00005768-200102000-00002. PMID: 11224803.	Schilling et al. (2001)	26 athletes (18 male, 8 female)	Retro	Creatine Age: 23.95 years; Wt: 178.3 kg; Placebo Age: 26 years; Wt: 72.8 kg	876 days	CrM that averages to about 13.7 g/d for 7 days	CrM that averages to about 9.7 g/d for 869 days	No significant differences among non-users, 0-1 yr users, and 1-4 year users except creatinine and total protein that remained within normal levels for active individuals.	Side effects were reported for creatine with the presence of gastrointestinal/abdominal-related distress but reported frequencies were unclear.	Combined Cohort	Young Adults (18-45 years)	Athlete	Apparently Healthy	Apparently Healthy	Creatine Monohydrate	Creatine Monohydrate	2001
Vielhaber S, Kaufmann J, Kanowski M, Sailer M, Feistner H, Tempelmann C, Elger CE, Heinze HJ, Kunz WS. Effect of creatine supplementation on metabolite levels in ALS motor cortices. Exp Neurol. 2001 Dec;172(2):377-82. doi: 10.1006/exnr.2001.7797. PMID: 11716561.	Vielhaber et al. (2001)	15 patients with sporadic ALS (7 males and 8 females)	OL	Creatine Age: 56.5 years; Wt: 91.85 kg	28 days	-	CrM 15 g/d or placebo for 28 days	Cr increases N-acetylaspartate in patients with ALS	None reported.	Combined Cohort	Middle-Age Adults (45-65 years)	Clinical - Physical/Health	Neurological	Clinical Populations	Creatine Monohydrate	Creatine Monohydrate	2001
Volek JS, Mazzetti SA, Farquhar WB, Barnes BR, Gómez AL, Kraemer WJ. Physiological responses to short-term exercise in the heat after creatine loading. Med Sci Sports Exerc. 2001 Jul;33(7):1101-8. doi: 10.1097/00005768-200107000-00006. PMID: 11445756.	Volek et al. (2001)	20 helathy men	RDBP	Creatine Age: 23 years; Wt: 82.09 kg; Placebo Age: 23.1 years; Wt: 81.77 kg	7 days	CrM 0.3 g/kg/d or placbeo for 7 days	-	Cr improved peak powe during all 3 10s sprint.	None reported.	Male	Young Adults (18-45 years)	Untrained	Apparently Healthy	Apparently Healthy	Creatine Monohydrate	Creatine Monohydrate	2001
Wiroth JB, Bermon S, Andreï S, Dalloz E, Hébuterne X, Dolisi C. Effects of oral creatine supplementation on maximal pedalling performance in older adults. Eur J Appl Physiol. 2001 Jun;84(6):533-9. doi: 10.1007/s004210000370. PMID: 11482548.	Wiroth et al. (2001)	42 healthy men	RDBP	Creatine Age: 53.3 years; Wt: 74.9 kg; Placebo Age: 55 years; Wt: 73.8 kg	5 days	CrM 15 g/d or placbeo for 5 days	-	Cr increased maximal power and work on 5 10s cycle sprints in both young and old sedentary groups.	None reported.	Male	Middle-Age Adults (45-65 years)	Untrained	Apparently Healthy	Apparently Healthy	Creatine Monohydrate	Creatine Monohydrate	2001
Dawson B, Vladich T, Blanksby BA. Effects of 4 weeks of creatine supplementation in junior swimmers on freestyle sprint and swim bench performance. J Strength Cond Res. 2002;16(4):485-90. PubMed PMID: 12423175	Dawson et al. (2002)	10 male and 10 female junior swimmers	RSBP	Creatine Age: 16.4 years; Wt: 66.4 kg; Placebo Age: 16.4 years; Wt: 66.4 kg	27 days	CrM 20 g/d or placbeo for 5 days	CrM 5 g/d or placebo for 22 days	CrM ↑ 30 sec swim bench power output with no effects on single sprint performance.	None reported.	Combined Cohort	Children/Adolescents (<18 years)	Athlete	Apparently Healthy	Apparently Healthy	Creatine Monohydrate	Creatine Monohydrate	2002
Preen D, Dawson B, Goodman C, Lawrence S, Beilby J, Ching S. Pre-exercise oral creatine ingestion does not improve prolonged intermittent sprint exercise in humans. J Sports Med Phys Fitness. 2002;42(3):320-9. PubMed PMID: 12094123.	Preen et al. (2002)	8 healthy active non-vegetarian males	RDBP	Creatine Age: 24.8 years; Wt: 72.6 kg; Placebo Age: 24.8 years; Wt: 72.6 kg	1 day	CrM 15 g/d or placebo for 1 day	-	Cr supplementation reduced plasma NH+3 accumulation.	None reported.	Male	Young Adults (18-45 years)	Untrained	Apparently Healthy	Apparently Healthy	Creatine Monohydrate	Creatine Monohydrate	2002
Ziegenfuss TN, Rogers M, Lowery L, Mullins N, Mendel R, Antonio J, et al. Effect of creatine loading on anaerobic performance and skeletal muscle volume in NCAA Division I athletes. Nutrition. 2002;18(5):397-402. PubMed PMID: 11985944	Ziegenfuss et al. (2002)	10 male and 10 female athletes (wrestlers, gymnastics, basketball, field hockey, softball, track & field)	RDBP	Creatine Age: 20.5 years; Wt: 81.1 kg; Placebo Age: 20.5 years; Wt: 81.1 kg	3 days	CrM 20 g/d or placbeo for 3 days	-	CrM ↑ body mass, muscle thigh volume, total sprint work, and peak power during sprints 2-3.	None reported.	Male	Young Adults (18-45 years)	Athlete	Apparently Healthy	Apparently Healthy	Creatine Monohydrate	Creatine Monohydrate	2002
Oopik V, Paasuke M, Timpmann S, Medijainen L, Ereline J, Gapejeva J. Effects of creatine supplementation during recovery from rapid body mass reduction on metabolism and muscle performance capacity in well-trained wrestlers. J Sports Med Phys Fitness. 2002;42(3):330-9. PubMed PMID: 12094124.	Oopik et al. (2002)	5 young healthy male wrestlers	RDBPC	Creatine Age: 20.6 years; Wt: 73.7 kg; Placebo Age: 20.6 years; Wt: 73.7 kg	1 days	CrM 30 g/d or placbeo for 1 days	-	CrM maintained peak torque during rapid dehydration weight loss but reduced submaximal work.	None reported.	Male	Young Adults (18-45 years)	Athlete	Apparently Healthy	Apparently Healthy	Creatine Monohydrate	Creatine Monohydrate	2002
Izquierdo M, Ibanez J, Gonzalez-Badillo JJ, Gorostiaga EM. Effects of creatine supplementation on muscle power, endurance, and sprint performance. Med Sci Sports Exerc. 2002;34(2):332-43. PubMed PMID: 11828245.	Izquierdo et al. (2002)	19 male handball players	RDBP	Creatine Age: 20.8 years; Wt: 79.4 kg; Placebo Age: 23.6 years; Wt: 87 kg	5 days	CrM 20 g/d or placebo for 5 days	-	CrM improved lower body strength, upper and lower body maximal repetitions and repetitions to fatigue	None reported.	Male	Young Adults (18-45 years)	Athlete	Apparently Healthy	Apparently Healthy	Creatine Monohydrate	Creatine Monohydrate	2002
Warber JP, Tharion WJ, Patton JF, Champagne CM, Mitotti P, Lieberman HR. The effect of creatine monohydrate supplementation on obstacle course and multiple bench press performance. J Strength Cond Res. 2002;16(4):500-8. PubMed PMID: 12423177.	Warber et al. (2002)	13 male soldiers	RDBP	Creatine Age: 30.5 years; Wt: 80 kg; Placebo Age:33.4 years; Wt: 83.1 kg	5 days	CrM 0.3 g/kg/d or placebo for 5 days	-	CrM ↑ muscular endurance and ↓body fat with no difference in obstacle course run performance or marksmanship	None reported.	Male	Young Adults (18-45 years)	Military	Apparently Healthy	Apparently Healthy	Creatine Monohydrate	Creatine Monohydrate	2002
Potteiger JA, Carper MJ, Randall JC, Magee LJ, Jacobsen DJ, Hulver MW. Changes in Lower Leg Anterior Compartment Pressure Before, During, and After Creatine Supplementation. J Athl Train. 2002;37(2):157-63. Epub 2003/08/26. PubMed PMID: 12937429; PubMed Central PMCID: PMC164339.	Potteiger et al. (2001)	16 physically active males	Open Label	Creatine Age: 24.1 years; Wt: 74.9 kg; Placebo Age: 24.5 years; Wt: 74.9 kg	35 days	High dose creatine group: 22.5 g/d for 7 days	High dose creatine group: 2.2 g/d for 28 days, and low dose creatine group: 2.5 g/d for 35 days	No significant interaction effect on dosage, only a time effect of ↑ ACP at rest and following treadmill exercise that began to return to normal after 28 days cessation.	None reported.	Male	Young Adults (18-45 years)	Recreationally Active	Apparently Healthy	Apparently Healthy	Creatine Monohydrate	Creatine Monohydrate	2002
Wilder N, Gilders R, Hagerman F, Deivert RG. The effects of a 10-week, periodized, off-season resistance-training program and creatine supplementation among collegiate football players. J Strength Cond Res. 2002;16(3):343-52. PubMed PMID: 12173947.	Wilder et al. (2002)	27 college football players during off-season training (19±1 yrs., 100.9±21.8 kg)	RSBP	Creatine Age: 18.8 years; Wt: 95.5 kg; Placebo Age: 19.2 years; Wt: 95.4 kg	70 days	High dose : 20 g/d for 7 days and low dose: 15 g/d for 7 days	High dose : 5 g/d for 63 days and low dose: 3 g/d for 63 days	No significant differences from placebo in maximal strength or endurance.	None reported.	Male	Young Adults (18-45 years)	Athlete	Apparently Healthy	Apparently Healthy	Creatine Monohydrate	Creatine Monohydrate	2002
Kilduff LP, Vidakovic P, Cooney G, Twycross-Lewis R, Amuna P, Parker M, et al. Effects of creatine on isometric bench-press performance in resistance-trained humans. Med Sci Sports Exerc. 2002;34(7):1176-83. PubMed PMID: 12131259.	Kilduff et al. (2002)	32 resistance-trained men	RDBP	Creatine Age: 24 years; Wt: 84.1 kg; Placebo Age: 24 years; Wt: 80.1 kg	5 days	CrM 20 g/d or placebo for 5 days	-	CrM increased body weight, FFM, peak force, and total force	Side effects were reported for creatine (2 headaches).	Male	Young Adults (18-45 years)	Trained	Apparently Healthy	Apparently Healthy	Creatine Monohydrate	Creatine Monohydrate	2002
Cox G, Mujika I, Tumilty D, Burke L. Acute creatine supplementation and performance during a field test simulating match play in elite female soccer players. Int J Sport Nutr Exerc Metab. 2002;12(1):33-46. PubMed PMID: 11993621.	Cox et al. (2002)	14 elite female soccer players	RDBP	Creatine Age: 22.1 years; Wt: 62.6 kg; Placebo Age: 22.1 years; Wt: 62.6 kg	6 days	CrM 20 g/d or placebofor 6 days	-	CrM ↑ repetitive sprint performance (5 x 11 min blocks, 11 x 20 m sprints). No effect on ball striking accuracy.	Side effects were reported for creatine (1 gastrointestinal/abdominal distress).	Female	Young Adults (18-45 years)	Athlete	Apparently Healthy	Apparently Healthy	Creatine Monohydrate	Creatine Monohydrate	2002
Chang CT, Wu CH, Yang CW, Huang JY, Wu MS. Creatine monohydrate treatment alleviates muscle cramps associated with haemodialysis. Nephrol Dial Transplant. 2002 Nov;17(11):1978-81. doi: 10.1093/ndt/17.11.1978. PMID: 12401856.	Chang et al. (2002)	Ten patients with frequent muscle cramps (4 males and 6 females) during haemodialysis	DBP	Creatine Age: 57.4 years; Wt: 63.8 kg; Placebo Age: 56 years; Wt: 60.6 kg	28 days	-	CrM 12 mg/d or placebo for 28 days	Cr reduced the frequency of symptomatic muscle cramps	None reported.	Combined Cohort	Middle-Age Adults (45-65 years)	Clinical - Physical/Health	Renal	Clinical Populations	Creatine Monohydrate	Creatine Monohydrate	2002
Cottrell GT, Coast JR, Herb RA. Effect of recovery interval on multiple-bout sprint cycling performance after acute creatine supplementation. J Strength Cond Res. 2002 Feb;16(1):109-16. PMID: 11834115.	Cottrell et al. (2002)	30 trained male cyclists	DBP	Creatine Age: 26.2 years; Wt: 72 kg; Placebo Age: 25.9 years; Wt: 72 kg	6 days	CrM 0.3 g/kg/d or placbeo for 6 days	-	Cr improved recovery from repeated sprint cycling performances	None reported.	Male	Young Adults (18-45 years)	Trained	Apparently Healthy	Apparently Healthy	Creatine Monohydrate	Creatine Monohydrate	2002
Doherty M, Smith PM, Davison RC, Hughes MG. Caffeine is ergogenic after supplementation of oral creatine monohydrate. Med Sci Sports Exerc. 2002 Nov;34(11):1785-92. doi: 10.1097/00005768-200211000-00015. PMID: 12439084.	Doherty et al. (2002)	14 trained males	DBPC	Creatine Age: 22.7 years; Wt: 70.6 kg; Placebo Age: 22.7 years; Wt: 70.6 kg	6 days	CrM 0.3 g/kg/d or placebo for 6 days	-	Caffeine after 6 days of Cr supplementation improved treadmill time to exhaustion	None reported.	Male	Young Adults (18-45 years)	Untrained	Apparently Healthy	Apparently Healthy	Creatine Monohydrate	Creatine Monohydrate	2002
Drory VE, Gross D. No effect of creatine on respiratory distress in amyotrophic lateral sclerosis. Amyotroph Lateral Scler Other Motor Neuron Disord. 2002 Mar;3(1):43-6. doi: 10.1080/146608202317576534. PMID: 12061948.	Drory and Gross (2002)	14 patients with ALS	OL	Creatine Age: 61 years; Wt: 91.26 kg; Placebo Age: 58 years; Wt: 91.26 kg	112 days	-	CrM 5 g/d or placebo for 112 days	No significnat effects on repsiratory muscles	None reported.	Combined Cohort	Middle-Age Adults (45-65 years)	Clinical - Physical/Health	Neurological	Clinical Populations	Creatine Monohydrate	Creatine Monohydrate	2002
Gotshalk LA, Volek JS, Staron RS, Denegar CR, Hagerman FC, Kraemer WJ. Creatine supplementation improves muscular performance in older men. Med Sci Sports Exerc. 2002 Mar;34(3):537-43. doi: 10.1097/00005768-200203000-00023. PMID: 11880821.	Gotshalk et al. (2002)	18 active older men	DBP	Creatine Age: 65.4 years; Wt: 84.8 kg; Placebo Age: 65.7 years; Wt: 86.5 kg	7 days	CrM 25 g/d or placbeo for 7 days	-	Cr increased maximal dynamic strength and isometric strength	None reported.	Male	Older Adults (>65 years)	Untrained	Apparently Healthy	Apparently Healthy	Creatine Monohydrate	Creatine Monohydrate	2002
Hespel P, Op't Eijnde B, Van Leemputte M. Opposite actions of caffeine and creatine on muscle relaxation time in humans. J Appl Physiol (1985). 2002 Feb;92(2):513-8. doi: 10.1152/japplphysiol.00255.2001. PMID: 11796658.	Hespel et al. (2002)	10 physically active students (9 males and 1 female)	RDBP	Creatine Age: 22.5 years; Wt: 85.5 kg; Placebo Age: 22.5 years; Wt: 85.5 kg	4 days	Creatine only group: 20 g/d for 4 days. Creatine and Caffeine group: 20 g/day for 4 days	-	Cr shorted relaxtion time	None reported.	Combined Cohort	Young Adults (18-45 years)	Untrained	Apparently Healthy	Apparently Healthy	Creatine Monohydrate	Creatine Monohydrate	2002
Jacobs PL, Mahoney ET, Cohn KA, Sheradsky LF, Green BA. Oral creatine supplementation enhances upper extremity work capacity in persons with cervical-level spinal cord injury. Arch Phys Med Rehabil. 2002 Jan;83(1):19-23. doi: 10.1053/apmr.2002.26829. PMID: 11782827.	Jacobs et al. (2002)	16 men with cervical level spinal cord injury	RDBPC	Creatine Age: 35.3 years; Wt: 71.4 kg; Placebo Age: 35.3 years; Wt: 71.4 kg	7 days	CrM 20 g/d or placebo for 7 days	-	Cr had significantly increased values of Vo2, Vco2, and tidal volume at peak effort.	None reported.	Male	Young Adults (18-45 years)	Clinical - Physical/Health	Neurological	Clinical Populations	Creatine Monohydrate	Creatine Monohydrate	2002
Jones AM, Carter H, Pringle JS, Campbell IT. Effect of creatine supplementation on oxygen uptake kinetics during submaximal cycle exercise. J Appl Physiol (1985). 2002 Jun;92(6):2571-7. doi: 10.1152/japplphysiol.01065.2001. PMID: 12015375.	Jones et al. (2002)	9 participants ( 7 males and 2 females)	SB	Creatine Age: 28 years; Wt: 73.2 kg; Placebo Age: 28 years; Wt: 73.2 kg	5 days	CrM 20 g/d or placebo for 5 days		Cr reduced Vo2 during heavy exercise.	None reported.	Combined Cohort	Young Adults (18-45 years)	Untrained	Apparently Healthy	Apparently Healthy	Creatine Monohydrate	Creatine Monohydrate	2002
Mayhew DL, Mayhew JL, Ware JS. Effects of long-term creatine supplementation on liver and kidney functions in American college football players. Int J Sport Nutr Exerc Metab. 2002;12(4):453-60. doi: 10.1123/ijsnem.12.4.453. PubMed PMID: 12500988.	Mayhew et al. (2002)	23 college football players	Open Label	Creatine Age: 21.5 years; Wt: 110 kg; Placebo Age: 21.5 years; Wt: 101.3 kg	1058.5 days	-	CrM 5 to 20 g (average dose 13.9 g) or a control group ("placebo") for 0.25 to 5.6 years (2.9 years)	No differences between Cr users and non-users in serum albumin, alkaline phosphatase, alanine aminotransferase, aspartate aminotransferase, bilirubin, urea, and creatinine or creatinine clearance.	None reported.	Male	Young Adults (18-45 years)	Athlete	Apparently Healthy	Apparently Healthy	Creatine Monohydrate	Creatine Monohydrate	2002
Phillips SM, Parise G, Roy BD, Tipton KD, Wolfe RR, Tamopolsky MA. Resistance-training-induced adaptations in skeletal muscle protein turnover in the fed state. Can J Physiol Pharmacol. 2002 Nov;80(11):1045-53. doi: 10.1139/y02-134. PMID: 12489923.	Phillips et al. (2002)	23 healthy males	RDBP	Creatine Age: 23.7 years; Wt: 76.4 kg; Placebo Age: 23.7 years; Wt: 76.4 kg	224 days	-	CrM 10 g/d or placebo for 224 days	Cr had no significiant effects.	None reported.	Male	Young Adults (18-45 years)	Untrained	Apparently Healthy	Apparently Healthy	Creatine Monohydrate	Creatine Monohydrate	2002
Walter MC, Reilich P, Lochmüller H, Kohnen R, Schlotter B, Hautmann H, Dunkl E, Pongratz D, Müller-Felber W. Creatine monohydrate in myotonic dystrophy: a double-blind, placebo-controlled clinical study. J Neurol. 2002 Dec;249(12):1717-22. doi: 10.1007/s00415-002-0923-x. PMID: 12529796.	Walter et al. (2002)	34 patients with myotonic dystrophy type 1	RDBO	Creatine Age: 22.5 years; Wt: 85.5 kg; Placebo Age: 22.5 years; Wt: 85.5 kg	56 days	CrM 10.6 g/d or placebo for 10 days	CrM 5.3 g/d or placebo for 46 days	Cr had no significant effects.	None reported.	Unspecified	Young Adults (18-45 years)	Clinical - Physical/Health	Musculoskeletal	Clinical Populations	Creatine Monohydrate	Creatine Monohydrate	2002
Watanabe A, Kato N, Kato T. Effects of creatine on mental fatigue and cerebral hemoglobin oxygenation. Neurosci Res. 2002 Apr;42(4):279-85. doi: 10.1016/s0168-0102(02)00007-x. PMID: 11985880.	Watanabe et al. (2002)	24 healthy volunteers ( 19 males and 5 females)	RDBP	Creatine Age: 24.3 years; Wt: 83.4 kg; Placebo Age: 24.3 years; Wt: 83.4 kg	5 days	CrM 8 g/d or placebo for 5 days	-	Cr reduced task evoked of cerebral oxygenated hemoglobin	None reported.	Combined Cohort	Young Adults (18-45 years)	Untrained	Apparently Healthy	Apparently Healthy	Creatine Monohydrate	Creatine Monohydrate	2002
Yquel RJ, Arsac LM, Thiaudière E, Canioni P, Manier G. Effect of creatine supplementation on phosphocreatine resynthesis, inorganic phosphate accumulation and pH during intermittent maximal exercise. J Sports Sci. 2002 May;20(5):427-37. doi: 10.1080/026404102317366681. PMID: 12043832.	Yquel et al. (2002)	9 healthy males	OL	Creatine Age: 24.1 years; Wt: 73.4 kg	6 days	CrM 20 g/d or placebo for 6 days	-	Cr increased muslce power output in the 8 sec bouts.	None reported.	Male	Young Adults (18-45 years)	Untrained	Apparently Healthy	Apparently Healthy	Creatine Monohydrate	Creatine Monohydrate	2002
Greenwood M, Kreider RB, Greenwood L, Byars A. Cramping and Injury Incidence in Collegiate Football Players Are Reduced by Creatine Supplementation. J Athl Train. 2003;38(3):216-9. PubMed PMID: 14608430; PubMed Central PMCID: PMC233174.	Greenwood et al. (2003)	72 college football players	Open Label	Creatine Age: 19.7 years; Wt: 105.0 kg; Placebo Age: 19.7 years; Wt: 105.0 kg	120 days	CrM 31.5 g/d or placebo for 5 days	CrM 3 g/d or placebo for 115 days	CrM users had less cramping, heat illness / dehydration, muscle tightness, muscle strains, and total injuries than nonusers. No differences in noncontact joint injuries; contact injuries; illness; missed practices due to injury; or players lost for the season.	Side effects were reported for creatine (17 muscle cramps and pain-elated issues).	Male	Young Adults (18-45 years)	Athlete	Apparently Healthy	Apparently Healthy	Creatine Monohydrate	Creatine Monohydrate	2003
Fry AC, Schlling BK, Chiu LF, Weiss LW, Kreider RB, Rasmussen CJ. Muscle fiber and performance adaptations to resistance exercise with myovive, colostrum or casein and whey supplementation. Res Sports Med 2003;11:109 –27	Fry et al. (2003)	19 male and female recreationally weight trained adults	RDBP	Creatine Age: 28.3 years; Wt: 80.6 kg; Placebo Age: 28.3 years; Wt: 80.6 kg	84 days	-	CrM as MyoVive™: 3 g/d for 84 days; Groups were as follows - MyoVive + colostrum (n = 4), MyoVive + casein & whey (n = 4), colostrum + casein & whey (n = 6), and casein & whey (n = 5) groups.	There were no differences between groups for the peak force/power, body composition, or cross-sectional area outcomes.	None reported.	Male	Young Adults (18-45 years)	Athlete	Apparently Healthy	Apparently Healthy	Creatine Monohydrate	Creatine Monohydrate	2003
Greenwood M, Kreider RB, Earnest CP, Rasmussen C, Almada A. Differences in creatine retention among three nutritional formulations of oral creatine supplements. J Exerc Physiol Online. 2003;6(2):37-43.	Greenwood et al. (2003)	16 males	RDBP	Creatine Age: 22.3 years; Wt: 82.8 kg; Placebo Age: 22.3 years; Wt: 82 kg	3 days	CrM 20 g/d or placebo for 3 days	-	Co-ingesting CrM and CHO promoted greater whole-body creatine retention with no differences between CrM only and effervescent CrM	None reported.	Male	Young Adults (18-45 years)	Untrained	Apparently Healthy	Apparently Healthy	Creatine Monohydrate	Creatine Monohydrate	2003
Havenetidis K, Bourdas D. Creatine supplementation: effects on urinary excretion and anaerobic performance. J Sports Med Phys Fitness. 2003;43(3):347-55. PubMed PMID: 14625517.	Havenetidas et al. (2003)	21 sprint trained males	RDBP	Creatine Age: 29.4 years; Wt: 85 kg; Placebo Age: 29.4 years; Wt: 84.9 kg	4 days	CrM 10, 25, or 35 g/d or placebo for 4 days	-	CrM ↑ body weight and mean power with higher dosage correlated to increases in power.	None reported.	Male	Young Adults (18-45 years)	Recreationally Active	Apparently Healthy	Apparently Healthy	Creatine Monohydrate	Creatine Monohydrate	2003
Havenetidis K, Matsouka O, Cooke CB, Theodorou A. The use of varying creatine regimens on sprint cycling. J Sports Sci Med. 2003;2(3):88-97. PubMed PMID: 24627660; PubMed Central PMCID: PMC3942641.	Havenetidas et al. (2003)	28 active males	RDBP	Creatine Age: 26.3 years; Wt: 84.9 kg; Placebo Age: 29.9 years; Wt: 81.6 kg	4 days	CrM 10, 25, or 35 g/d or placebo for 4 days	-	CrM ↑ body mass and blood and urinary creatinine and 3 x 30 sec Wingate performance with 6 min recovery at the 100 g and 135 g total CrM dosages.	None reported.	Male	Young Adults (18-45 years)	Trained	Apparently Healthy	Apparently Healthy	Creatine Monohydrate	Creatine Monohydrate	2003
Burke DG, Chilibeck PD, Parise G, Tarnopolsky MA, Candow DG. Effect of alpha-lipoic acid combined with creatine monohydrate on human skeletal muscle creatine and phosphagen concentration. Int J Sport Nutr Exerc Metab. 2003;13(3):294-302. PubMed PMID: 14669930.	Burke et al. (2003)	31 active males	RDBP	Creatine Age: 24 years; Wt: 85 kg; Placebo Age: 25 years; Wt: 85 kg	5 days	CrM 20 g/d, CrM 20 g/d + 100 g/d sucrose, or CrM 20 g/d + 100 g/d sucrose + 1000 mg/d alpha-lipoic acid for 5 days	-	CrM ↑ body weight (2.1 kg) with no differences among groups, TCr was ↑ more in the CrM + S + α-LA group.	None reported.	Male	Young Adults (18-45 years)	Athlete	Apparently Healthy	Apparently Healthy	Creatine Monohydrate	Creatine Monohydrate	2003
Burke DG, Chilibeck PD, Parise G, Candow DG, Mahoney D, Tarnopolsky M. Effect of creatine and weight training on muscle creatine and performance in vegetarians. Med Sci Sports Exerc. 2003;35(11):1946-55. PubMed PMID: 14600563.	Burke et al. (2003)	18 vegan and 24 non-vegan (20 men, 22 female)	RDBP	Creatine Age: 31 years; Wt: 67.5 kg; Placebo Age: 34 years; Wt: 66.7 kg	56 days	CrM 0.25 g/kg/d + vegetarians and nonvegetarian diet for 7 days	CrM 0.0625 g/kg/d + vegetarians and nonvegetarian diet for 49 days	TCr content was lower in vegans. CrM ↑ PCr, TCr, and gains in bench press strength, isotonic work, Type II fiber area, and FFM during resistance-training.	None reported.	Combined Cohort	Young Adults (18-45 years)	Untrained	Apparently Healthy	Apparently Healthy	Creatine Monohydrate	Creatine Monohydrate	2003
Kreider RB, Melton C, Rasmussen CJ, Greenwood M, Lancaster S, Cantler EC, et al. Long-term creatine supplementation does not significantly affect clinical markers of health in athletes. Mol Cell Biochem. 2003;244(1-2):95-104. PubMed PMID: 12701816	Kreider et al. (2003)	116 college football players	RP Open Label	Creatine Age: 19.2 years; Wt:101 kg	630 days	CrM 15.75 g/d for 5 days	CrM 5g/d for the remaining days	No significant difference between CrM users and non-users in a panel of 51 metabolic markers, muscle and liver enzymes, electrolytes, lipid profiles, hematological markers, lymphocytes, or renal function via creatinine clearance assessment.	None reported.	Male	Young Adults (18-45 years)	Untrained	Apparently Healthy	Apparently Healthy	Creatine Monohydrate	Creatine Monohydrate	2003
Kreider RB, Melton C, Rasmussen CJ, Greenwood M, Lancaster S, Cantler EC, et al. Long-term creatine supplementation does not significantly affect clinical markers of health in athletes. Mol Cell Biochem. 2003;244(1-2):95-104. PubMed PMID: 12701817	Kreider et al. (2003)	117 college football players	RP Open Label	Creatine Age: 19.2 years; Wt:101 kg	631 days	CrM 15.75 g/d for 5 days	CrM 5g/d for the remaining days	No significant difference between CrM users and non-users in a panel of 51 metabolic markers, muscle and liver enzymes, electrolytes, lipid profiles, hematological markers, lymphocytes, or renal function via creatinine clearance assessment.	None reported.	Male	Young Adults (18-45 years)	Untrained	Apparently Healthy	Apparently Healthy	Creatine Monohydrate	Creatine Monohydrate	2003
Kreider, R. B., Willoughby, D., Greenwood, M., Parise, G., Payne, E., & Tarnopolsky, M. A. (2003). EFFECTS OF SERUM CREATINE SUPPLEMENTATION ON MUSCLE CREATINE AND PHOSPHAGEN LEVELS. Journal of Exercise Physiology Online, 6(4).	Kreider et al. (2003)	40 males	RDBP	Creatine Age: 21 years; Wt: 83 kg; Placebo Age: 21 years; Wt: 83 kg	5 days	CrM: 20 g/d for 5 days or Creatine Serum: 2.5 or 20 g/d for 5 days	-	CrM increased muscle creatine stores. Ingestion of serum creatine at recommended and 8 x recommended levels had no effect.	None reported.	Male	Young Adults (18-45 years)	Untrained	Apparently Healthy	Apparently Healthy	Creatine Monohydrate	Creatine Monohydrate	2003
Kocak, S., & Karli, U. (2003). Effects of high dose oral creatine supplementation on anaerobic capacity of elite wrestlers. Journal of Sports Medicine and Physical Fitness, 43(4), 488.	Kocak et al. (2003)	20 elite wrestlers	RDBP	Creatine Age: 24.1 years; Wt: 79.8 kg; Placebo Age: 24.1 years; Wt: 79.8 kg	5 days	CrM 20 g/d or placebo for 5 days	-	CrM ↑ 30 sec Wingate average and peak power.	None reported.	Male	Young Adults (18-45 years)	Athlete	Apparently Healthy	Apparently Healthy	Creatine Monohydrate	Creatine Monohydrate	2003
Biwer, C. J., Jensen, R. L., Schmidt, W. D., & Watts, P. B. (2003). The effect of creatine on treadmill running with high-intensity intervals. The Journal of Strength & Conditioning Research, 17(3), 439-445.	Biwer et al. (2003)	15 college soccer players (8 women, 7 men)	RDBPC	Creatine Age: 20 years; Wt: 70.8 kg; Placebo Age: 20 years; Wt: 70.8 kg	6 days	CrM 20 g/d or placebo for 6 days	-	CrM ↑ body mass in men, no effect on incremental maximal treadmill run to exhaustion (~21 min)	None reported.	Combined Cohort	Young Adults (18-45 years)	Athlete	Apparently Healthy	Apparently Healthy	Creatine Monohydrate	Creatine Monohydrate	2003
Chwalbiñska-Moneta J. (2003). Effect of creatine supplementation on aerobic performance and anaerobic capacity in elite rowers in the course of endurance training. International journal of sport nutrition and exercise metabolism, 13(2), 173–183. https://doi.org/10.1123/ijsnem.13.2.173	Chwalbinska-Montea et al. (2003)	16 elite male rowers during 7 days of endurance training	RDBP	Creatine Age: 25.3 years; Wt: 95.1 kg; Placebo Age: 22.5 years; Wt: 90.5 kg	7 days	CrM 20 g/d or placebo for 7 days	-	CrM ↑ lactate threshold (6.8% vs. 1.2%) and rowing time (12.1 sec vs. 2.4 sec) compared to placebo.	None reported.	Male	Young Adults (18-45 years)	Athlete	Apparently Healthy	Apparently Healthy	Creatine Monohydrate	Creatine Monohydrate	2003
Delecluse, C., Diels, R., & Goris, M. (2003). Effect of creatine supplementation on intermittent sprint running performance in highly trained athletes. Journal of strength and conditioning research, 17(3), 446–454. https://doi.org/10.1519/1533-4287(2003)017<0446:eocsoi>2.0.co;2	Delecluse et al. (2003)	12 competitive sprinters (7 male, 5 female)	RDBPC	Creatine Age: 23 years; Wt: 71.1 kg; Placebo Age: 23 years; Wt: 71.1 kg	7 days	CrM 25 g/d or placebo for 7 days	-	No effects on 6 x 40 m sprints with 30 sec rest recovery	None reported.	Combined Cohort	Young Adults (18-45 years)	Athlete	Apparently Healthy	Apparently Healthy	Creatine Monohydrate	Creatine Monohydrate	2003
Van Schuylenbergh R, Van Leemputte M, Hespel P. Effects of oral creatine-pyruvate supplementation in cycling performance. Int J Sports Med. 2003;24(2):144-50. Epub 2003/04/02. doi: 10.1055/s-2003-38400. PubMed PMID: 12669262.	Van Schuylenbergh et al. (2003)	14 well-trained male endurance athletes (4 cyclists, 10 triathletes)	RDBP	Creatine Age: 30 years; Wt: 75 kg; Placebo Age: 30 years; Wt: 75 kg	7 days	CrM 7 g/d or placebo for 7 days	-	One week of Cr-pyruvate supplementation (7 g/d) had no effects on 1 hour time trial steady-state power output, interval sprints, total work lactate, or heart rate	None reported.	Male	Young Adults (18-45 years)	Athlete	Apparently Healthy	Apparently Healthy	Creatine Monohydrate	Creatine Monohydrate	2003
Selsby JT, Beckett KD, Kern M, Devor ST. Swim performance following creatine supplementation in Division III athletes. J Strength Cond Res. 2003;17(3):421-4. PubMed PMID: 12930165.	Selsby et al. (2003)	18 male and 13 female junior swimmers	RDBP	Creatine Age: 18.8 years; Wt: 65.5 kg; Placebo Age: 19.8 years; Wt: 71.5 kg	14 days	CrM 20 g/d or placebo for 5 days	CrM 2.25 g/d or placebo for 9 days	High dose Cr ↑ 50 m and 100 m swim sprints but not 4 x 50 m with 2 min rest or swim bench performance.	None reported.	Male	Young Adults (18-45 years)	Athlete	Apparently Healthy	Apparently Healthy	Creatine Monohydrate	Creatine Monohydrate	2003
Ayoama, R., Hiruma, E., & Sasaki, H. (2003). Effects of creatine loading on muscular strength and endurance of female softball players. Journal of sports medicine and physical fitness, 43(4), 481.	Ayoama et al. (2003)	26 female softball players	RDBP	Creatine Age: 20 years; Wt: 65.7 kg; Placebo Age: 20 years; Wt: 65.7 kg	21 days	CrM 20 g/d or placebo for 7 days	CrM 3 g/d or placebo for 14 days	CrM ↑ mean strength and muscular endurance	None reported.	Female	Young Adults (18-45 years)	Athlete	Apparently Healthy	Apparently Healthy	Creatine Monohydrate	Creatine Monohydrate	2003
Kilduff, L. P., Pitsiladis, Y. P., Tasker, L., Attwood, J., Hyslop, P., Dailly, A., Dickson, I., & Grant, S. (2003). Effects of creatine on body composition and strength gains after 4 weeks of resistance training in previously nonresistance-trained humans. International journal of sport nutrition and exercise metabolism, 13(4), 504–520. https://doi.org/10.1123/ijsnem.13.4.504	Kilduff et al. (2003)	19 non-resistance trained males	RDBP	Creatine Age: 20 years; Wt: 70.3 kg; Placebo Age: 21 years; Wt: 76.2 kg	28 days	CrM: 20 g/d (+140 g/d glucose) or placebo for 7 days	CrM: 5 g/d (+35 g/d glucose) or placebo for 21 days	CrM ↑ isokinetic force with benefits correlated to change in estimated creatine uptake.	None reported.	Male	Young Adults (18-45 years)	Untrained	Apparently Healthy	Apparently Healthy	Creatine Monohydrate	Creatine Monohydrate	2003
Newman JE, Hargreaves M, Garnham A, Snow RJ. Effect of creatine ingestion on glucose tolerance and insulin sensitivity in men. Med Sci Sports Exerc. 2003;35(1):69-74. doi: 10.1249/01.MSS.0000043288.85309.2E. PubMed PMID: 12544638.	Newman et al. (2003)	17 healthy active but untrained men	RDB	Creatine Age: 27.6 years; Wt: 84.4 kg; Placebo Age: 26.3 years; Wt: 79.4 kg	33 days	CrM 20 g/d or placebo for 5 days	CrM 3 g/d or placebo for 28 days	CrM ↑ muscle TCr after loading and maintenance doses. CrM had no effects on muscle glycogen, glucose tolerance or insulin sensitivity.	None reported.	Male	Young Adults (18-45 years)	Untrained	Apparently Healthy	Apparently Healthy	Creatine Monohydrate	Creatine Monohydrate	2003
van Loon LJ, Oosterlaar AM, Hartgens F, Hesselink MK, Snow RJ, Wagenmakers AJ. Effects of creatine loading and prolonged creatine supplementation on body composition, fuel selection, sprint and endurance performance in humans. Clin Sci (Lond). 2003;104(2):153-62. doi: 10.1042/CS20020159. PubMed PMID: 12546637.	Van Loon et al. (2003)	20 healthy, non-vegetarian untrained males	RDBP	Creatine Age: 20.6 years; Wt: 66.9 kg; Placebo Age: 21.3 years; Wt: 70.9 kg	42 days	CrM 20 g/d or palcebo for 5 days	CrM 2 g/d or placebo for 37 days	CrM ↑ FFM and repeated cycling sprint performance. No effect on whole-body or muscle oxidative capacity or substrate utilization	None reported.	Male	Young Adults (18-45 years)	Untrained	Apparently Healthy	Apparently Healthy	Creatine Monohydrate	Creatine Monohydrate	2003
Crowe, M. J., O'Connor, D. M., & Lukins, J. E. (2003). The effects of beta-hydroxy-beta-methylbutyrate (HMB) and HMB/creatine supplementation on indices of health in highly trained athletes. International journal of sport nutrition and exercise metabolism, 13(2), 184–197. https://doi.org/10.1123/ijsnem.13.2.184	Crowe et al. (2003)	28 male rugby players	RSB	Creatine Age: 24.9 years; Wt: 94.8 kg; Placebo Age: 24.9 years; Wt: 94.8 kg	42 days	-	CrM: 3 g/d (+3 g/d HMB) or placebo for 42 days	No clinically significant changes in blood panels, testosterone, cortisol, electrolytes, lipids, urea, glucose, sperm count and motility or psychological state.	None reported.	Male	Young Adults (18-45 years)	Athlete	Apparently Healthy	Apparently Healthy	Creatine Monohydrate	Creatine Monohydrate	2003
O'Connor, D. M., & Crowe, M. J. (2003). Effects of beta-hydroxy-beta-methylbutyrate and creatine monohydrate supplementation on the aerobic and anaerobic capacity of highly trained athletes. The Journal of sports medicine and physical fitness, 43(1), 64–68.	O’Connor et al. (2003)	27 male rugby players	RSB	Creatine Age: 24.9 years; Wt: 94.8 kg; Placebo Age: 24.9 years; Wt: 94.8 kg	42 days	-	CrM: 3 g/d (+3 g/d HMB) or placebo for 42 days	No effects on aerobic capacity or 60 sec maximal cycling anaerobic capacity	None reported.	Male	Young Adults (18-45 years)	Athlete	Apparently Healthy	Apparently Healthy	Creatine Monohydrate	Creatine Monohydrate	2003
Rae C, Digney AL, McEwan SR, Bates TC. Oral creatine monohydrate supplementation improves brain performance: a double-blind, placebo-controlled, cross-over trial. Proc Biol Sci. 2003;270(1529):2147-50. doi: 10.1098/rspb.2003.2492. PubMed PMID: 14561278; PubMed Central PMCID: PMC1691485.	Rae et al. (2003)	18 vegan and 27 vegetarians (12 male, 33 female)	RDBPC	Creatine Age: 26.2 years; Wt: 74 kg; Placebo Age: 26.2 years; Wt: 74 kg	42 days	-	5 g/d for or placebo 42 days	CrM ↑ working memory and intelligence involving speed of processing	None reported.	Combined Cohort	Young Adults (18-45 years)	Untrained	Apparently Healthy	Apparently Healthy	Creatine Monohydrate	Creatine Monohydrate	2003
BURKE, DARREN G.1; CHILIBECK, PHILIP D.2; PARISE, GIANNI3; CANDOW, DARREN G.2; MAHONEY, DOUGLAS4; TARNOPOLSKY, MARK4. Effect of Creatine and Weight Training on Muscle Creatine and Performance in Vegetarians. Medicine & Science in Sports & Exercise 35(11):p 1946-1955, November 2003. | DOI: 10.1249/01.MSS.0000093614.17517.79	Burke et al. (2003)	8 vegetarians and 24 non-vegetarians	RDBP	Creatine Age: 31 years; Wt: 67.5 kg; Placebo Age: 34 years; Wt: 66.7 kg	56 days	Vegetarian = 3.3 g/day and Non- vegetarian = 3.5 g/day	Vegetarian = 13.2 g/day and Non- vegetarian = 14 g/day	Cr increased bench-press strength, isokinetic work, type 2 fiber area in both vegetarian and non-vegetarian groups.	None reported.	Combined Cohort	Young Adults (18-45 years)	Untrained	Apparently Healthy	Apparently Healthy	Creatine Monohydrate	Creatine Monohydrate	2003
Lyoo IK, Kong SW, Sung SM, Hirashima F, Parow A, Hennen J, et al. Multinuclear magnetic resonance spectroscopy of high-energy phosphate metabolites in human brain following oral supplementation of creatine-monohydrate. Psychiatry Res. 2003;123(2):87-100. PubMed PMID: 12850248.	Lyoo et al. (2003)	15 healthy males	RDBP	Creatine Age: 23 years; Wt: 75.5 kg; Placebo Age: 22.8 years; Wt: 76.5 kg	56 days	CrM 0.3 g/kg/d or placebo for 7 days	CrM 0.03 g/kg/d or placebo for 49 days	CrM ↑ brain PCr (3.4%), Pi (9.8%), and Cr (8.1%) while decreasing β-nucleoside triphosphate (NTP) by 7.8%.	None reported.	Male	Young Adults (18-45 years)	Untrained	Apparently Healthy	Apparently Healthy	Creatine Monohydrate	Creatine Monohydrate	2003
Derave W, Eijnde BO, Verbessem P, Ramaekers M, Van Leemputte M, Richter EA, et al. Combined creatine and protein supplementation in conjunction with resistance training promotes muscle GLUT-4 content and glucose tolerance in humans. J Appl Physiol (1985). 2003;94(5):1910-6. doi: 10.1152/japplphysiol.00977.2002. PubMed PMID: 12524381.	Derave et al. (2003)	33 healthy subjects (26 men, 7 women 19.8±0.5 yrs)	RDBP	Creatine Age: 19.8 years; Wt: 68 kg; Placebo Age: 19.8 years; Wt: 68 kg	56 days	Creatine and Creatine Citrate groups 15 g/d or placebo for 14 days	Creatine and Creatine Citrate groups 2.5 g/d or placebo for 42 days	Cr stimulates GLUT-4 and glycogen content when combined with exercise and ingesting Cr + PRO improves oral glucose tolerance.	None reported.	Combined Cohort	Young Adults (18-45 years)	Untrained	Apparently Healthy	Apparently Healthy	Creatine Monohydrate	Creatine Monohydrate	2003
Falk DJ, Heelan KA, Thyfault JP, Koch AJ. Effects of effervescent creatine, ribose, and glutamine supplementation on muscular strength, muscular endurance, and body composition. J Strength Cond Res. 2003;17(4):810-6. doi: 10.1519/1533-4287(2003)017<0810:eoecra>2.0.co;2. PubMed PMID: 14636104.	Falk et al. (2003)	28 young men during resistance-training	RDBP	Creatine Age: 22.7 years; Wt: 88.3 kg; Placebo Age: 21.8 years; Wt: 82.9 kg	56 days	-	CrM 5 g/d + 2 g/d carbohydrate, 1 g/d phosphorus, 770 mg/d sodium, 600 mg/d potassium, 3 g/d glutamine, and 2 g/d ribose for 56 days	CrM group had > ↑ in body weight, FFM.	None reported.	Male	Young Adults (18-45 years)	Trained	Apparently Healthy	Apparently Healthy	Creatine Monohydrate	Creatine Monohydrate	2003
Lehmkuhl M, Malone M, Justice B, Trone G, Pistilli E, Vinci D, et al. The effects of 8 weeks of creatine monohydrate and glutamine supplementation on body composition and performance measures. J Strength Cond Res. 2003;17(3):425-38. PubMed PMID: 12930166.	Lehmkul et al. (2003)	29 college track and field athletes (17 men, 12 women)	RDBP	Creatine Age: 19.4 years; Wt: 70.7 kg; Placebo Age: 20.1 years; Wt: 72 kg	56 days	Creatine monohydrate and creatine monohydrate+glutamine: 20 g/d for 7 days	Creatine monohydrate and creatine monohydrate+glutamine: 2 g/d for 49 days	CrM and CrM with glutamine increased body weight, FFM, and initial rate of power production during cycling.	None reported.	Male	Young Adults (18-45 years)	Athlete	Apparently Healthy	Apparently Healthy	Creatine Monohydrate	Creatine Monohydrate	2003
Willoughby DS, Rosene JM. Effects of oral creatine and resistance training on myogenic regulatory factor expression. Med Sci Sports Exerc. 2003;35(6):923-9. PubMed PMID: 12783039.	Willoughby et al. (2003)	22 untrained males	DBP	Creatine Age: 20.4 years; Wt: 83.2 kg; Placebo Age: 20.4 years; Wt: 80.2 kg	84 days	-	CrM 6 g/d or placebo for 84 days	Cr increases muscle creatine kinase and mRNA expression when paired with resistance training	None reported.	Male	Young Adults (18-45 years)	Untrained	Apparently Healthy	Apparently Healthy	Creatine Monohydrate	Creatine Monohydrate	2003
Tarnopolsky M, Parise G, Fu MH, Brose A, Parshad A, Speer O, et al. Acute and moderate-term creatine monohydrate supplementation does not affect creatine transporter mRNA or protein content in either young or elderly humans. Mol Cell Biochem. 2003;244(1-2):159-66. PubMed PMID: 12701826.	Tarnopolsky et al. (2003)	Study 1: Moderately active younger particiapnts(13 males and 14 females) Study 2: 19 resistance-trained men Study 3: Older resistance-trained participants (15 males and 15 females)	RDBP	Creatine Age: 33 years; Wt: 68 kg; Placebo Age: 33 years; Wt: 68 kg Study 3: Creatine Age 68.6 years Placebo Age 68.6	Study 1: 9 days Study 2: 48 days Study 3: 98 days	Study 1: 20 g/day for 5 days	Study 1: 5 g/day for 5 days Study 2: 10 g/day with 75 g of dextrose for 48 days Study 3: 5 g/d for 98 days	Study 1: TCr increased Study 2:CrM ↑ TCr Study 3: Cr increased TCr and citrate synthase protein content	None reported.	Unspecified	Young Adults (18-45 years)	Trained	Apparently Healthy	Apparently Healthy	Creatine Monohydrate	Creatine Monohydrate	2003
Brilla LR, Giroux MS, Taylor A, Knutzen KM. Magnesium-creatine supplementation effects on body water. Metabolism. 2003;52(9):1136-40. doi: 10.1016/s0026-0495(03)00188-4. PubMed PMID: 14506619.	Brilla et al. (2003)	35 recreationally active men	RDBP	Creatine Age: 22.8 years; Wt: 67.3 kg; Creatine Chelate Age: 21.92 years; Wt: 71.48 kg ;Placebo Age: 22.3 years; Wt: 71.8 kg	14 days	Mg oxide+ creatine and Mg +creatine chelate: 20 g/d for 14 days (of creatine)	-	Body mass and power ↑ in both Cr groups while intracellular and extracellular water and peak torque only increased in the Mg-Cr-C group	None reported.	Male	Young Adults (18-45 years)	Recreationally Active	Apparently Healthy	Apparently Healthy	Mgo-Creatine	Other	2003
Braegger CP, Schlattner U, Wallimann T, Utiger A, Frank F, Schaefer B, Heizmann CW, Sennhauser FH. Effects of creatine supplementation in cystic fibrosis: results of a pilot study. J Cyst Fibros. 2003 Dec;2(4):177-82. doi: 10.1016/S1569-1993(03)00089-4. PMID: 15463870.	Braegger et al. (2003)	18 patients with cystic fibrosis	OL	Creatine Age: 13 years; Wt: 45 kg	84 days	CrM 12 g/d or placebo for 7 days	CrM 6 g/d or placebo for 77 days	Cr increased maximal isometirc muscle stregnths and general well-being.	None reported.	Male	Children/Adolescents (<18 years)	Clinical - Physical/Health	Cardiometabolic/Cardiopulmonary	Clinical Populations	Creatine Monohydrate	Creatine Monohydrate	2003
Brose A, Parise G, Tarnopolsky MA. Creatine supplementation enhances isometric strength and body composition improvements following strength exercise training in older adults. J Gerontol A Biol Sci Med Sci. 2003 Jan;58(1):11-9. doi: 10.1093/gerona/58.1.b11. PMID: 12560406.	Brose et al. (2003)	28 healthy men and women	RDBP	Creatine Age: 68.55 years; Wt: 74.75 kg; Placebo Age: 68.55 years; Wt: 71.4 kg	98 days	-	CrM 5 g/d or placebo for 98 days	Cr improved isometric knee extension strength and intramuscular TCr.	None reported.	Combined Cohort	Older Adults (>65 years)	Untrained	Apparently Healthy	Apparently Healthy	Creatine Monohydrate	Creatine Monohydrate	2003
Eijnde BO, Van Leemputte M, Goris M, Labarque V, Taes Y, Verbessem P, Vanhees L, Ramaekers M, Vanden Eynde B, Van Schuylenbergh R, Dom R, Richter EA, Hespel P. Effects of creatine supplementation and exercise training on fitness in men 55-75 yr old. J Appl Physiol (1985). 2003 Aug;95(2):818-28. doi: 10.1152/japplphysiol.00891.2002. Epub 2003 Mar 28. PMID: 12665537.	Eijinde et al. (2003)	Phase 1: 46 older men, Phase 2: 10 older men	RDBP	Phase 1 Creatine Age 63.9 years; Wt: 79.2 kg; Placebo Age: 62.2 years; Wt: 81.3 kg Phase 2: Creatine Age: 65.3 years; Wt: 80.9 kg; Placebo Age: 61.8 years; Wt: 81.9kg	Phase 1 :168 days Phase 2: 197 days	-	Phase 1: CrM or placebo 5 g/d for 168 days, Phase 2: CrM or placebo 5 g/d for 197 days	TCr was not different at 1 year follow up between Cr and placebo groups.	None reported.	Male	Young Adults (18-45 years)	Athlete	Apparently Healthy	Apparently Healthy	Creatine Monohydrate	Creatine Monohydrate	2003
Kambis KW, Pizzedaz SK. Short-term creatine supplementation improves maximum quadriceps contraction in women. Int J Sport Nutr Exerc Metab. 2003 Mar;13(1):87-96. doi: 10.1123/ijsnem.13.1.87. PMID: 12660408.	Kambis et al. (2003)	22 college-women	RDBP	Creatine Age: 20.3 years; Wt: 63.8 kg; Placebo Age: 20.3 years; Wt: 58.8 kg	5 days	CrM 4 x 0.5 g//kg/d of fat free mass or placebo for 5 days		Cr increased average power but did not effect FFM, % body fat, or quadriceps circumference.	None reported.	Female	Young Adults (18-45 years)	Untrained	Apparently Healthy	Apparently Healthy	Creatine Monohydrate	Creatine Monohydrate	2003
Komura K, Hobbiebrunken E, Wilichowski EK, Hanefeld FA. Effectiveness of creatine monohydrate in mitochondrial encephalomyopathies. Pediatr Neurol. 2003 Jan;28(1):53-8. doi: 10.1016/s0887-8994(02)00469-1. PMID: 12657421.	Komura et al. (2003)	5 patients with mitochondrial encephalomyopathies (1 male and 4 females)	OL	Creatine Age: 12.95 years; Wt: 45 kg	1155.83333333333 days	-	Patient 1: doses ranging from 0.08g to 0.22 g/kg/d for 588 days, Patient 2: doses ranging from 0.08g to 0.35 g/kg/d for 588 days, Patient 3: 0.1g/kg/d 588 days, Patient 4: 0.14/kg/d for 147 days, Patient 4: 0.13/g/kg/d for 112 days	Cr increased maximum performance on bicycle ergometer.	None reported.	Combined Cohort	Children/Adolescents (<18 years)	Clinical - Physical/Health	Other	Clinical Populations	Creatine Monohydrate	Creatine Monohydrate	2003
Kurosawa Y, Hamaoka T, Katsumura T, Kuwamori M, Kimura N, Sako T, Chance B. Creatine supplementation enhances anaerobic ATP synthesis during a single 10 sec maximal handgrip exercise. Mol Cell Biochem. 2003 Feb;244(1-2):105-12. PMID: 12701817.	Kurosawa et al. (2003)	12 healthy male participants	RSBP	Creatine Age: 22.3 years; Wt: 66.1 kg; Placebo Age: 22.3 years; Wt: 66.1 kg	14 days	-	CrM 30 g/d or placbeo for 14 days	Cr increased mean power output during a grip maximum voluntary contraction for 10 seconds.	None reported.	Male	Young Adults (18-45 years)	Untrained	Apparently Healthy	Apparently Healthy	Creatine Monohydrate	Creatine Monohydrate	2003
Louis M, Lebacq J, Poortmans JR, Belpaire-Dethiou MC, Devogelaer JP, Van Hecke P, Goubel F, Francaux M. Beneficial effects of creatine supplementation in dystrophic patients. Muscle Nerve. 2003 May;27(5):604-10. doi: 10.1002/mus.10355. PMID: 12707981.	Louis et al. (2003)	15 boys with muscular dystrophy	DBPC	Creatine Age: 10.8 years; Wt: 36.66 kg; Placebo Age: 10.8 years; Wt: 36.66 kg	84 days	-	CrM 3 g/d or placebo for 84 days	Cr increased maximum voluntary contraction and resistance to fatigue	None reported.	Male	Children/Adolescents (<18 years)	Clinical - Physical/Health	Musculoskeletal	Clinical Populations	Creatine Monohydrate	Creatine Monohydrate	2003
Louis M, Poortmans JR, Francaux M, Berré J, Boisseau N, Brassine E, Cuthbertson DJ, Smith K, Babraj JA, Waddell T, Rennie MJ. No effect of creatine supplementation on human myofibrillar and sarcoplasmic protein synthesis after resistance exercise. Am J Physiol Endocrinol Metab. 2003 Nov;285(5):E1089-94. doi: 10.1152/ajpendo.00195.2003. Epub 2003 Jun 24. PMID: 12824083.	Louis et al. (2003)	7 healthy male partiicpants	C	Creatine Age: 21 years; Wt: 85.5 kg	5 days	CrM 21 g/d or placebo for 5 days	-	Cr had no effect	None reported.	Male	Young Adults (18-45 years)	Untrained	Apparently Healthy	Apparently Healthy	Creatine Monohydrate	Creatine Monohydrate	2003
O'Reilly DS, Carter R, Bell E, Hinnie J, Galloway PJ. Exercise to exhaustion in the second-wind phase of exercise in a case of McArdle's disease with and without creatine supplementation. Scott Med J. 2003 May;48(2):46-8. doi: 10.1177/003693300304800206. PMID: 12774595. https://journals.sagepub.com/doi/abs/10.1177/003693300304800206.	O'Reilly et al. (2003)	1 patient with McArdle's disease	OL	Creatine Age: 47 years; Wt: 89 kg	5 days	CrM 25 g/d or placebo for 5 days	-	Cr did not effect exercise performance.	None reported.	Male	Middle-Age Adults (45-65 years)	Clinical - Physical/Health	Other	Clinical Populations	Creatine Monohydrate	Creatine Monohydrate	2003
Verbessem P, Lemiere J, Eijnde BO, Swinnen S, Vanhees L, Van Leemputte M, Hespel P, Dom R. Creatine supplementation in Huntington's disease: a placebo-controlled pilot trial. Neurology. 2003 Oct 14;61(7):925-30. doi: 10.1212/01.wnl.0000090629.40891.4b. PMID: 14557561.		41 patients with Huntington's disease	DBP	Creatine Age: 49.6 years; Wt: 67.7 kg; Placebo Age: 50.1 years; Wt: 65.4 kg	365 days	-	CrM 5 g/d or placebo for 365 days	Cr did not effect neuromuscular or cognitive status	None reported.	Combined Cohort	Middle-Age Adults (45-65 years)	Clinical - Physical/Health	Neurological	Clinical Populations	Creatine Monohydrate	Creatine Monohydrate	2003
Watsford ML, Murphy A, Spinks WL, Walshe AD. Creatine supplementation and its effect on musculotendinous stiffness and performance. J Strength Cond Res. 2003 Feb;17(1):26-33. doi: 10.1519/1533-4287(2003)017<0026:csaieo>2.0.co;2. PMID: 12580652.	Watsword et al. (2003)	22 healthy males	RDBP	Creatine Age: 23.4 years; Wt: 79.4 kg Placebo Age: 23.4 years; Wt: 79.4 kg	28 days	CrM 20 g/d or placebo for 7 days	CrM 10 g/d or placebo for 21 days	Cr increased body mass, CMJ height, and 20-cm drop jump height.	None reported.	Male	Young Adults (18-45 years)	Untrained	Apparently Healthy	Apparently Healthy	Creatine Monohydrate	Creatine Monohydrate	2003
Mero et al. (2004)MERO, ANTTI A.; KESKINEN, KARI L.; MALVELA, MARKO T.; SALLINEN, JANNE M.. COMBINED CREATINE AND SODIUM BICARBONATE SUPPLEMENTATION ENHANCES INTERVAL SWIMMING. Journal of Strength and Conditioning Research 18(2):p 306-310, May 2004.	Mero et al. (2004) [183]	16 competitive male and female swimmers	RDBP	Creatine Age: 17.8 years; Wt: 64.7 kg; Placebo Age: 17.8 years; Wt: 64.7 kg	6 days	CrM 20 g/d or placebo for 6 days	-	CrM with SB improved second of 2 x 100 m swim times, ↑ pH with no difference in blood lactate.	None reported.	Unspecified	Children/Adolescents (<18 years)	Athlete	Apparently Healthy	Apparently Healthy	Creatine Monohydrate	Creatine Monohydrate	2004
Ostojic, S. M. (2004). Creatine Supplementation in Young Soccer Players. International Journal of Sport Nutrition and Exercise Metabolism, 14(1), 95-103. Retrieved Feb 4, 2025, from https://doi.org/10.1123/ijsnem.14.1.95	Ostojic et al. (2004) [184]	20 young male soccer players	RDBP	Creatine Age: 16.9 years; Wt: 63.7 kg; Placebo Age: 16.2 years; Wt: 63.5 kg	7 days	CrM 30 g/d or placebo for 7 days	-	CrM improved dribble time tests, sprint power tests, and vertical jump performance with no effect on endurance performance.	None reported.	Male	Children/Adolescents (<18 years)	Athlete	Apparently Healthy	Apparently Healthy	Creatine Monohydrate	Creatine Monohydrate	2004
Javierre, C., Barbany, J.R., Bonjorn, V.M. et al. Creatine supplementation and performance in 6 consecutive 60 meter sprints. J. Physiol. Biochem. 60, 265–271 (2004). https://doi.org/10.1007/BF03167072	Javierre et al. (2004) [181]	19 healthy males	RDBP	Creatine Age: 22.9 years; Wt: 69.8 kg; Placebo Age: 22.9 years; Wt: 74.2 kg	5 days	CrM 20 g/d or placebo for 5 days	-	CrM did not affect resting heart rate, blood pressure, or 6 x 60 m sprint time with 2 min recovery but lowered oxygen uptake suggesting greater recovery.	None reported.	Male	Young Adults (18-45 years)	Untrained	Apparently Healthy	Apparently Healthy	Creatine Monohydrate	Creatine Monohydrate	2004
Santos RV, Bassit RA, Caperuto EC, Costa Rosa LF. The effect of creatine supplementation upon inflammatory and muscle soreness markers after a 30km race. Life Sci. 2004 Sep 3;75(16):1917-24. doi: 10.1016/j.lfs.2003.11.036. PMID: 15306159.	Santos et al. (2004) [30]	34 runners performing a 30 km road race	RDBP	Creatine Age: 25.5 years; Wt: 62.5 kg; Placebo Age: 25.5 years; Wt: 62.5 kg	14 days	CrM 20 g/d or placebo for 14 days	-	CrM attenuated changes in CK (-19%), PGE2 (-60.9%) and TNF-alpha (-33.7%)	None reported.	Male	Young Adults (18-45 years)	Athlete	Apparently Healthy	Apparently Healthy	Creatine Monohydrate	Creatine Monohydrate	2004
Santos MG, Gonzalez de Suso JM, Moreno A, Cabanas M, Arus C. [Muscular energetic metabolism study in athletes using 31P-MRS]. Rev Assoc Med Bras (1992). 2004;50(2):127-32. doi: /S0104-42302004000200026. PubMed PMID: 15286858.	Santos et al. (2004)	14 elite athletes	CBQE	Creatine Age: 25.5 years; Wt: 62.5 kg; Placebo Age: 25.5 years; Wt: 62.5 kg	14 days	CrM 20 g/d or placebo for 14 days	-	Cr decreased PCr, Pi, and intracellular pH	None reported.	Male	Young Adults (18-45 years)	Athlete	Apparently Healthy	Apparently Healthy	Creatine Monohydrate	Creatine Monohydrate	2004
Syrotuik DG, Bell GJ. Acute creatine monohydrate supplementation: a descriptive physiological profile of responders vs. nonresponders. J Strength Cond Res. 2004;18(3):610-7. doi: 10.1519/12392.1. PubMed PMID: 15320650.	Syrotuik et al. (2004)	18 recreationally weight trained men	RPDB	Creatine Age: 22.7 years; Wt: 76.2 kg; Placebo Age: 22.7 years; Wt: 76.2 kg	5 days	CrM 0.3 g/kg/d or placebo for 5 days	-	↑ strength proportional to response to CrM	None reported.	Male	Young Adults (18-45 years)	Trained	Apparently Healthy	Apparently Healthy	Creatine Monohydrate	Creatine Monohydrate	2004
Watt KK, Garnham AP, Snow RJ. Skeletal muscle total creatine content and creatine transporter gene expression in vegetarians prior to and following creatine supplementation. Int J Sport Nutr Exerc Metab. 2004;14(5):517-31. PubMed PMID: 15673098.	Watt et al. (2004)	7 male vegetarians and 7 male non-vegetarians	RDBPC	Vegetarian: Creatine Age: 28 years; Wt: 75.6 kg; Placebo Age: 28 years; Wt: 75.6 kg Non-Vegetarian:Creatine Age: 23.4 years; Wt: 756.7 kg; Placebo Age: 23.4 years; Wt: 756.7 kg	5 days	CrM 0.4 g/kg/d + 0.4 g/kg/d glucose or placebo (0.8 g/kg/d glucose) for 5 days	-	Vegetarians have lower muscle TCr and > capacity to store creatine. No difference in Cr transporter.	None reported.	Male	Young Adults (18-45 years)	Untrained	Apparently Healthy	Apparently Healthy	Creatine Monohydrate	Creatine Monohydrate	2004
Kilduff LP, Georgiades E, James N, Minnion RH, Mitchell M, Kingsmore D, et al. The effects of creatine supplementation on cardiovascular, metabolic, and thermoregulatory responses during exercise in the heat in endurance-trained humans. Int J Sport Nutr Exerc Metab. 2004;14(4):443-60. PubMed PMID: 15467102.	Kilduff et al. (2004)	21 endurance trained males	RDBP	Creatine Age: 27 years; Wt: 72.7 kg; Placebo Age: 27 years; Wt: 71 kg	7 days	CrM 20 g/d or placebo for 7 days	-	CrM ↑ intracellular and improved thermoregulatory responses during exercise in a hot and humid environment with time to exhaustion improved in those with greater creatine storage.	None reported.	Male	Young Adults (18-45 years)	Athlete	Apparently Healthy	Apparently Healthy	Creatine Monohydrate	Creatine Monohydrate	2004
Mendes RR, Pires I, Oliveira A, Tirapegui J. Effects of creatine supplementation on the performance and body composition of competitive swimmers. J Nutr Biochem. 2004;15(8):473-8. doi: 10.1016/j.jnutbio.2003.12.012. PubMed PMID: 15302082	Mendes et al. (2004)	18 competitive swimmers (6 females, 12 males)	RDBP	Creatine Age: 19.4 years; Wt: 68 kg; Placebo Age: 19.8 years; Wt: 71.6 kg	8 days	CrM 20 g/d or placebo for 8 days	-	CrM ↑ body mass, FFM, and body water with no effects on swim performance during training.	None reported.	Combined Cohort	Young Adults (18-45 years)	Athlete	Apparently Healthy	Apparently Healthy	Creatine Monohydrate	Creatine Monohydrate	2004
Selsby JT, DiSilvestro RA, Devor ST. Mg2+-creatine chelate and a low-dose creatine supplementation regimen improve exercise performance. J Strength Cond Res. 2004;18(2):311-5. doi: 10.1519/R-13072.1. PubMed PMID: 15142029.	Selsby et al. (2004)	31 resistance trained men aged 18–24	RDBP	Magnesium +Creatine chelate Age: 21 yrs; Wt: 82.6kg; Creatine Age: 20.6 years; Wt: 81.3 kg; Placebo Age: 20.2 years; Wt: 75.8 kg	10 days	-	Creatine: 2.5 g/d for 10 days Magnesium+Creatine Chelate= 2.5g/d for 10 days	Cr and Mg+Cr had similar increases in both absolute and relative work.	None reported.	Male	Young Adults (18-45 years)	Trained	Apparently Healthy	Apparently Healthy	Creatine Monohydrate	Creatine Monohydrate	2004
Volek JS, Ratamess NA, Rubin MR, Gomez AL, French DN, McGuigan MM, et al. The effects of creatine supplementation on muscular performance and body composition responses to short-term resistance training overreaching. Eur J Appl Physiol. 2004;91(5-6):628-37. doi: 10.1007/s00421-003-1031-z. PubMed PMID: 14685870.	Volek et al. (2004)	17 resistance-trained men	RDBP	Creatine Age: 20.7 years; Wt: 88.5 kg; Placebo Age: 21.3 years; Wt: 88.9 kg	28 days	CrM 0.3 g/kg/d or placebo for 7 days	CRM 0.05 g/kg/d or placebo for 21 days	CrM maintained strength and power during intensified training and ↑ FFM and training adaptations.,	Side effects were reported for creatine (3 fatigue) and placebo (2 "other").	Male	Young Adults (18-45 years)	Trained	Apparently Healthy	Apparently Healthy	Creatine Monohydrate	Creatine Monohydrate	2004
Tyler TF, Nicholas SJ, Hershman EB, Glace BW, Mullaney MJ, McHugh MP. The effect of creatine supplementation on strength recovery after anterior cruciate ligament (ACL) reconstruction: a randomized, placebo-controlled, double-blind trial. Am J Sports Med. 2004;32(2):383-8. doi: 10.1177/0363546503261731. PubMed PMID: 14977662	Tyler et al. (2004)	60 patients (33 men, 27 women) scheduled for anterior cruciate ligament surgery	RDBP	Creatine Age: 30.4 years; Wt: 74 kg; Placebo Age: 30.4 years; Wt: 74 kg	84 days	CrM 20 g/d or placebo for 7 days	CrM 5 g/d or placebo for 77 days	No effect of creatine supplementation on rehabilitative outcomes for up to 12 months after surgery.	Side effects were reported for creatine (2 gastrointestinal/abdominal distress) and for placebo (2 gastrointestinal/abdominal distress).	Combined Cohort	Young Adults (18-45 years)	Clinical - Physical/Health	Apparently Healthy	Apparently Healthy	Creatine Monohydrate	Creatine Monohydrate	2004
Anomasiri W, Sanguanrungsirikul S, Saichandee P. Low dose creatine supplementation enhances sprint phase of 400 meters swimming performance. J Med Assoc Thai. 2004;87 Suppl 2:S228-32. PubMed PMID: 16083193.	Anomasiri et al. (2004)	38 male swimmers	RDBP	Creatine Age: 20.1 years; Wt: 72.9 kg; Placebo Age: 20.1 years; Wt: 72.9 kg	7 days	CrM 10 g/d or placebo for 7 days	-	CrM ↑ average power of one minute rebound jumps by 20.2% and 100 m swim performance during repeated swims.	None reported.	Male	Young Adults (18-45 years)	Recreationally Active	Musculoskeletal	Clinical Populations	Creatine Monohydrate	Creatine Monohydrate	2004
Rosene JM, Whitman SA, Fogarty TD. A Comparison of Thermoregulation With Creatine Supplementation Between the Sexes in a Thermoneutral Environment. J Athl Train. 2004;39(1):50-5. PubMed PMID: 15085212; PubMed Central PMCID: PMC385262.	Rosene et al. (2004)	10 male and 10 females	SB	Creatine Age: 22.5 years; Wt: 66.7 kg; Placebo Age: 22.5 years; Wt: 66.7 kg	7 days	CrM 20 g/d or placebo for 7 days	-	Short term CrM supplementation did not adversely affect thermoregulation during exercise in the heat in men or women.	None reported.	Combined Cohort	Young Adults (18-45 years)	Untrained	Other	Clinical Populations	Creatine Monohydrate	Creatine Monohydrate	2004
Bohnhorst B, Geuting T, Peter CS, Dördelmann M, Wilken B, Poets CF. Randomized, controlled trial of oral creatine supplementation (not effective) for apnea of prematurity. Pediatrics. 2004 Apr;113(4):e303-7. doi: 10.1542/peds.113.4.e303. PMID: 15060257.	Bohnhorst et al. (2004)	34 infants	RDBP	Creatine Age: 0.61 years; Wt: 1.04 kg; Placebo Age: 0.61 years; Wt: 1.01 kg	14 days	-	CrM 200 mg/kg/d or placebo for 14 days	Cr did not improve symptoms of Apnea prematurity	None reported.	Unspecified	Children/Adolescents (<18 years)	Untrained	Apparently Healthy	Apparently Healthy	Creatine Monohydrate	Creatine Monohydrate	2004
Chetlin RD, Gutmann L, Tarnopolsky MA, Ullrich IH, Yeater RA. Resistance training exercise and creatine in patients with Charcot-Marie-Tooth disease. Muscle Nerve. 2004 Jul;30(1):69-76. doi: 10.1002/mus.20078. PMID: 15221881.	Chetlin et al. (2004)	20 patients with Charcot Marie Tooth Disease (9 males and 11 females)	RDBP	Creatine Age: 45.2 years; Wt: 93.85 kg Placebo Age: 45.2 years; Wt: 93.85 kg	84 days	-	CrM 5 g/d or placebo for 84 days	Cr had no effect.	Side effects were reported for the Creatine group: muscle cramps and pain = 3	Combined Cohort	Middle-Age Adults (45-65 years)	Clinical - Physical/Health	Other	Clinical Populations	Creatine Monohydrate	Creatine Monohydrate	2004
Chilibeck PD, Stride D, Farthing JP, Burke DG. Effect of creatine ingestion after exercise on muscle thickness in males and females. Med Sci Sports Exerc. 2004 Oct;36(10):1781-8. doi: 10.1249/01.mss.0000142301.70419.c6. PMID: 15595301.	Chilibeck et al. (2004)	24 participants (13 males and 11 females)	RDBP	Creatine Age: 24.6 years; Wt: 77.2 kg; Placebo Age: 29.6 years; Wt: 74.6 kg	42 days	-	CrM 15.44 g/d or placebo for 42 days	The CrM group demonstrated greater increase in bench press max but had no effect on other markers.	None reported.	Combined Cohort	Young Adults (18-45 years)	Untrained	Apparently Healthy	Apparently Healthy	Creatine Monohydrate	Creatine Monohydrate	2004
Eckerson JM, Stout JR, Moore GA, Stone NJ, Nishimura K, Tamura K. Effect of two and five days of creatine loading on anaerobic working capacity in women. J Strength Cond Res. 2004 Feb;18(1):168-73. doi: 10.1519/1533-4287(2004)018<0168:eotafd>2.0.co;2. PMID: 14971965.	Eckerson et al. (2004)	10 physically active women	RDBPC	Creatine Age: 22 years; Wt: 59.3 kg; Placebo Age: 22 years; Wt: 59.4 kg	5 days	CrM 20 g/d + 72 g/d dextrose or placebo (72 g/d dextrose) for 5 days	-	Cr increased anaerobic workig capacity but did not increase body weight.	None reported.	Female	Young Adults (18-45 years)	Recreationally Active	Apparently Healthy	Apparently Healthy	Creatine Monohydrate	Creatine Monohydrate	2004
Gill ND, Hall RD, Blazevich AJ. Creatine serum is not as effective as creatine powder for improving cycle sprint performance in competitive male team-sport athletes. J Strength Cond Res. 2004 May;18(2):272-5. doi: 10.1519/R-13193.1. PMID: 15142023.	Gill et al. (2004)	11 competitve male athletes	RDBC	Creatine Age: 23.5 years; Wt: 75.3 kg; Placebo Age: 23.5 years; Wt: 75.3 kg	6 days	Creatine powder 20 g/d, Creatine Serum 2.5 g/d, or placebo for 6 days	-	Cr powder improved total work and peak power but Cr serum had no effect on cycling performance.	None reported.	Male	Young Adults (18-45 years)	Athlete	Apparently Healthy	Apparently Healthy	Creatine Monohydrate	Creatine Monohydrate	2004
Kinugasa R, Akima H, Ota A, Ohta A, Sugiura K, Kuno SY. Short-term creatine supplementation does not improve muscle activation or sprint performance in humans. Eur J Appl Physiol. 2004 Mar;91(2-3):230-7. doi: 10.1007/s00421-003-0970-8. Epub 2003 Oct 22. PMID: 14574579.	Kinugasa et al. (2004)	12 healthy young men	DBP	Creatine Age: 22.5 years; Wt: 65.4 kg; Placebo Age: 22.2 years; Wt: 62.7 kg	5 days	CrM 20 g/d + maltodextrin 10 mg/d or placebo (maltodextrin 30 g/d) for 5 days	-	Cr did not have an effect on short duration repititive sprint performance.	None reported.	Male	Young Adults (18-45 years)	Untrained	Apparently Healthy	Apparently Healthy	Creatine Monohydrate	Creatine Monohydrate	2004
Shefner JM, Cudkowicz ME, Schoenfeld D, Conrad T, Taft J, Chilton M, Urbinelli L, Qureshi M, Zhang H, Pestronk A, Caress J, Donofrio P, Sorenson E, Bradley W, Lomen-Hoerth C, Pioro E, Rezania K, Ross M, Pascuzzi R, Heiman-Patterson T, Tandan R, Mitsumoto H, Rothstein J, Smith-Palmer T, MacDonald D, Burke D; NEALS Consortium. A clinical trial of creatine in ALS. Neurology. 2004 Nov 9;63(9):1656-61…	Shefner et al. (2004)	104 participants with ALS	RDBP	Creatine Age: 59 years; Wt: 77.1 kg; Placebo Age: 59 years; Wt: 79.2 kg	168 days	CrM 20 g/d or placebo for 5 days	CrM 5 g/d or placebo for 161 days	Cr had no effect.	Side effects were reported for creatine (3 gastrointestinal/abdominal distress, 2 increased urination, 20 respiratory-related issues) or placebo group (3 gastrointestinal/abdominal distress, 2 increased urination).	Combined Cohort	Young Adults (18-45 years)	Clinical - Physical/Health	Neurological	Clinical Populations	Creatine Monohydrate	Creatine Monohydrate	2004
Taes YE, Delanghe JR, De Bacquer D, Langlois M, Stevens L, Geerolf I, Lameire NH, De Vriese AS. Creatine supplementation does not decrease total plasma homocysteine in chronic hemodialysis patients. Kidney Int. 2004 Dec;66(6):2422-8. doi: 10.1111/j.1523-1755.2004.66019.x. PMID: 15569335.	Taes et al. (2004)	45 hemodialysis patients receiving folic acid and vitamin B6 and B12	RDBPC	Creatine Age: 71 years; Wt: 87.7 kg; Placebo Age: 69 years; Wt: 91.26 kg	28 days	-	CrM 2 g/d or placebo for 28 days	Cr increased plasma and RBC creatine levels.	None reported.	Combined Cohort	Older Adults (>65 years)	Clinical - Physical/Health	Renal	Clinical Populations	Creatine Monohydrate	Creatine Monohydrate	2004
Tarnopolsky M, Mahoney D, Thompson T, Naylor H, Doherty TJ. Creatine monohydrate supplementation does not increase muscle strength, lean body mass, or muscle phosphocreatine in patients with myotonic dystrophy type 1. Muscle Nerve. 2004 Jan;29(1):51-8. doi: 10.1002/mus.10527. PMID: 14694498.	Tarnopolsky et al. (2004)	34 patients with muscular dystrophy type 1	RDBPC	Creatine Age: 41 years; Wt: 73.5 kg; Placebo Age: 41 years; Wt: 73.5 kg	112 days	-	5 g/d or placebo for 112 days	Cr increased plasma creatine concnentration but did not effect any other outcome measure.	None reported.	Combined Cohort	Young Adults (18-45 years)	Clinical - Physical/Health	Musculoskeletal	Clinical Populations	Creatine Monohydrate	Creatine Monohydrate	2004
Tarnopolsky MA, Mahoney DJ, Vajsar J, Rodriguez C, Doherty TJ, Roy BD, Biggar D. Creatine monohydrate enhances strength and body composition in Duchenne muscular dystrophy. Neurology. 2004 May 25;62(10):1771-7. doi: 10.1212/01.wnl.0000125178.18862.9d. PMID: 15159476.	Tarnoplolsky et al. (2004)	31 boys with duchene's muscular dystrophy	RDBPC	Creatine Age: 10.4 years; Wt: 34.9 kg; Placebo Age: 10 years; Wt: 35.7 kg	112 days	-	CrM 3.49 g/d or placebo for 112 days	Cr increased fat free mass and dominant hand grip strength along with reducing N-telopeptides.	None reported.	Male	Children/Adolescents (<18 years)	Clinical - Physical/Health	Musculoskeletal	Clinical Populations	Creatine Monohydrate	Creatine Monohydrate	2004
Preen, D. B., Dawson, B. T., Goodman, C., Beilby, J., & Ching, S. (2005). Comparison of Erythrocyte and Skeletal Muscle Creatine Accumulation Following Creatine Loading. International Journal of Sport Nutrition and Exercise Metabolism, 15(1), 84-93. Retrieved Feb 5, 2025, from https://doi.org/10.1123/ijsnem.15.1.84	Preen et al. (2005)	18 active but not well-trained males	RDBP	Creatine Age: 24.8 years; Wt: 78.6 kg; Placebo Age: 24.8 years; Wt: 78.6 kg	5 days	CrM 20 g/d for 5 days	-	Muscle Cr, PCr, TCr, and red cell Cr concentrations were elevated by 39.8%, 7.5%, 20.1%, and 129.6% with CrM.	None reported.	Male	Young Adults (18-45 years)	Recreationally Active	Apparently Healthy	Apparently Healthy	Creatine Monohydrate	Creatine Monohydrate	2005
Ahmun RP, Tong RJ, Grimshaw PN. The effects of acute creatine supplementation on multiple sprint cycling and running performance in rugby players. J Strength Cond Res. 2005 Feb;19(1):92-7. doi: 10.1519/13573.1. PMID: 15705052.	Ahmun et al. (2005)	14 trained male rugby players	RDBPC	Creatine Age: 20.6 years; Wt: 88.7 kg; Placebo Age: 20.6 years; Wt: 88.7 kg	5 days	CrM 20 g/d or placebo (glucose 20 g/d) for 5 days	-	Small non-significant improvements in performance were observed.	None reported.	Male	Young Adults (18-45 years)	Athlete	Apparently Healthy	Apparently Healthy	Creatine Monohydrate	Creatine Monohydrate	2005
Ronald W. Mendel, Mark Blegen, Chris Cheatham, Jose Antonio, Tim Ziegenfuss, Effects of creatine on thermoregulatory responses while exercising in the heat, Nutrition, Volume 21, Issue 3, 2005, Pages 301 307, ISSN 0899-9007, https://doi.org/10.1016/j.nut.2004.06.024. (https://www.sciencedirect.com/science/article/pii/S0899900704002898)	Mendel et al. (2005)	16 untrained men and 15 women	RDBP	Creatine Age: 26 years; Wt: 84.7 kg; Placebo Age: 26 years; Wt: 83.2 kg	5 days	CrM 20 g/d for 5 days	-	CrM did not negatively affect thermoregulatory responses during 40-min of exercise at 55% peak VO2 at 39°C, 26% relative humidity.	None reported.	Unspecified	Young Adults (18-45 years)	Untrained	Apparently Healthy	Apparently Healthy	Creatine Monohydrate	Creatine Monohydrate	2005
McConell, Glenn K.1,2; Shinewell, Joanna1; Stephens, Terry J.1; Stathis, Christos G.3; Canny, Benedict J.1; Snow, Rodney J.4. Creatine Supplementation Reduces Muscle Inosine Monophosphate during Endurance Exercise in Humans. Medicine & Science in Sports & Exercise 37(12):p 2054-2061, December 2005. | DOI: 10.1249/01.mss.0000179096.03129.a4	McConnell et al. (2005)	7 competitive endurance athletes	SBP	Creatine Age: 21 years; Wt: 74.7 kg; Placebo Age: 21 years; Wt: 74.7 kg	5 days	CrM 21 g/d + dextrose 21 g/d or placebo for 5 days	-	CrM ↑ muscle creatine by 17%, ↓ muscle ammonia and IMP levels. No differences in blood metabolites or performance times (~13.5 min @ 85% peak VO2).	None reported.	Male	Young Adults (18-45 years)	Athlete	Apparently Healthy	Apparently Healthy	Creatine Monohydrate	Creatine Monohydrate	2005
Okudan N, Gokbel H. The effects of creatine supplementation on performance during the repeated bouts of supramaximal exercise. J Sports Med Phys Fitness. 2005 Dec;45(4):507-11. PMID: 16446682.	Okudan & Gokbel (2005) [198]	23 untrained young males	RDBP	Creatine Age: 21 years; Wt: 71 kg; Placebo Age: 21 years; Wt: 71 kg	6 days	CrM 20 g/d or placebo for 6 days	-	CrM ↑ 5 x 30 sec Wingate performance by 7.6% with 2 min recovery with no change with PLA.	None reported.	Male	Young Adults (18-45 years)	Untrained	Apparently Healthy	Apparently Healthy	Creatine Monohydrate	Creatine Monohydrate	2005
Shi D. Oligosaccharide and creatine supplementation on glucose and urea nitrogen in blood and serum creatine kinase in basketball athletes. J Huazhong Univ Sci Technolog Med Sci. 2005;25(5):587-9. doi: 10.1007/BF02896026. PMID: 16463683.	Shi (2005) [203]	20 trained Cuban male athletes	RDBP	Creatine Age: 21 years; Wt: 81 kg; Placebo Age: 21 years; Wt: 81 kg	14 days	CrM 20 g/d or placebo for 7 days	CrM 2 g/d or placebo for 7 days	CHO, Cr, and CHO + Cr reduced glucose, urea nitrogen and serum CK activity after competition.	None reported.	Male	Young Adults (18-45 years)	Athlete	Apparently Healthy	Apparently Healthy	Creatine Monohydrate	Creatine Monohydrate	2005
A.J. Murphy, M.L. Watsford, A.J. Coutts, D.A.B. Richards, Effects of creatine supplementation on aerobic power and cardiovascular structure and function, Journal of Science and Medicine in Sport, Volume 8, Issue 3, 2005, Pages 305-313, ISSN 1440-2440, https://doi.org/10.1016/S1440-2440(05)80041-6.	Murphy et al. (2005)	18 male team sport athletes	RDBP	Creatine Age: 24 years; Wt: 79.9 kg; Placebo Age: 24 years; Wt: 84.7 kg	28 days	CrM 20 g/d or placebo for 7 days	CrM 10 g/d or placebo for 21 days	CrM ↑ body mass (+1.5±0.7 kg) and improved submaximal exercise efficiency (4.8% - 11.4%).	None reported.	Male	Young Adults (18-45 years)	Athlete	Apparently Healthy	Apparently Healthy	Creatine Monohydrate	Creatine Monohydrate	2005
Schröder, H., Terrados, N. & Tramullas, A. Risk assessment of the potential side effects of long–term creatine supplementation in team sport athletes. Eur J Nutr 44, 255–261 (2005). https://doi.org/10.1007/s00394-004-0519-6	Schroder et al., (2005)	18 professional basketball players	Open label	Creatine Age: 24 years; Wt: 101 kg; Placebo Age: 24 years; Wt: 101 kg	1095 days	CrM 20 g/d for 5 days	CrM 5 g/d for 1090 days	Clinical parameters did significantly differ over time from CrM.	None reported.	Male	Young Adults (18-45 years)	Athlete	Apparently Healthy	Apparently Healthy	Creatine Monohydrate	Creatine Monohydrate	2005
Peyrebrune MC, Stokes K, Hall GM, Nevill ME. Effect of creatine supplementation on training for competition in elite swimmers. Med Sci Sports Exerc. 2005 Dec;37(12):2140-7. doi: 10.1249/01.mss.0000179101.38913.73. PMID: 16331142.	Peyrebrune et al. (2005)	14 male and 9 female competitive swimmers	RDBP	Creatine Age: 20 years; Wt: 74.7 kg; Placebo Age: 20 years; Wt: 73.7 kg	178.5 days	CrM 20 g/d for 5 days	CrM 3 g/d + glucose 7 g/d or placebo for 173 days	Swim times with CrM were slightly faster than PLA (+1.90±1.91 and +0.72±1.64% for 25-m pool; +0.14±1.14 and −0.59 ± 0.82% 50-m pool).	None reported.	Combined Cohort	Young Adults (18-45 years)	Athlete	Apparently Healthy	Apparently Healthy	Creatine Monohydrate	Creatine Monohydrate	2005
Eckerson, J. M., Stout, J. R., Moore, G. A., Stone, N. J., Iwan, K. A., Gebauer, A. N., & Ginsberg, R. (2005). Effect of creatine phosphate supplementation on anaerobic working capacity and body weight after two and six days of loading in men and women. Journal of strength and conditioning research, 19(4), 756–763. https://doi.org/10.1519/R-16924.0	Eckerson et al. (2005)	61 physically active men (n = 31) and women (n = 30)	RDBP	Creatine Age: 21 years; Wt: 79.2 kg; Placebo Age: 21 years; Wt: 80 kg	6 days	CrM: 20 g/d for 6 days within the following groups: (a) 18 g dextrose as placebo (PL); (b) 4 x 5.0 g Cr + 20 g dextrose (Cr); or (c) 4 x 5.0 g Cr + 18 g dextrose + 4 g of sodium and potassium phosphates (CrP)	-	CrP loading significantly increased AWC following 2 days (23.8%) and 6 days (49.8%) vs. PLA. Cr-Cit supplementation	Side effects were reported for creatine, but the reported frequencies are unclear for both treatments	Male	Young Adults (18-45 years)	Recreationally Active	Apparently Healthy	Apparently Healthy	Creatine Monohydrate	Creatine Monohydrate	2005
Roy, B. D., de Beer, J., Harvey, D., & Tarnopolsky, M. A. (2005). Creatine monohydrate supplementation does not improve functional recovery after total knee arthroplasty. Archives of physical medicine and rehabilitation, 86(7), 1293–1298. https://doi.org/10.1016/j.apmr.2005.01.005	Roy et al. (2005)	17 men, 20 women with osteoarthritis undergoing total knee arthroplasty	RDBP	Creatine Age: 63.7 years; Wt: 97 kg; Placebo Age: 63.3 years; Wt: 88.7 kg	10 days	CrM 10 g/d or placebo for 10 days	CrM 5 g/d or placebo for 30 days	No significant effects of CrM on body composition or strength.	None reported.	Combined Cohort	Middle-Age Adults (45-65 years)	Clinical - Physical/Health	Apparently Healthy	Apparently Healthy	Creatine Monohydrate	Creatine Monohydrate	2005
Kornblum C, Schroder R, Muller K, Vorgerd M, Eggers J, Bogdanow M, et al. Creatine has no beneficial effect on skeletal muscle energy metabolism in patients with single mitochondrial DNA deletions: a placebo-controlled, double-blind 31P-MRS crossover study. Eur J Neurol. 2005;12(4):300-9. doi: 10.1111/j.1468-1331.2004.00970.x. PubMed PMID: 15804248.	Kornblum et al. (2005)	15 patients with ophthalmoplegia and Kearns-Sayre Syndrome - mitochondrial deficiencies (6 males and 9 females)	RDBPC	Creatine Age: 49 years; Wt: 75 kg; Placebo Age: 49 years; Wt: 75 kg	42 days	-	CrM 11..25 g/d or placebo for 42 days	No changes in resting or post-exercise PCr	None reported.	Unspecified	Middle-Age Adults (45-65 years)	Clinical - Physical/Health	Apparently Healthy	Apparently Healthy	Creatine Monohydrate	Creatine Monohydrate	2005
Fuld JP, Kilduff LP, Neder JA, Pitsiladis Y, Lean ME, Ward SA, et al. Creatine supplementation during pulmonary rehabilitation in chronic obstructive pulmonary disease. Thorax. 2005;60(7):531-7. doi: 10.1136/thx.2004.030452. PubMed PMID: 15994258; PubMed Central PMCID: PMC1747450.	Fuld et al. (2005)	41 moderate to severe COPD patients	RDBP	Creatine Age: 61.7 years; Wt: 75 kg; Placebo Age: 63.7 years; Wt: 75 kg	84 days	CrM 17.1g/d + glucose 105 g/d or placebo (glucose 122 g/d) for 14 days	CrM 5.7 g/d + glucose 105 g/d or placebo (glucose 122 g/d) for 70 days	CrM ↑ FFM, muscle strength and endurance, & health status but not exercise capacity.	None reported.	Combined Cohort	Middle-Age Adults (45-65 years)	Clinical - Physical/Health	Apparently Healthy	Apparently Healthy	Creatine Monohydrate	Creatine Monohydrate	2005
Groeneveld GJ, Beijer C, Veldink JH, Kalmijn S, Wokke JH, van den Berg LH. Few adverse effects of long-term creatine supplementation in a placebo-controlled trial. Int J Sports Med. 2005;26(4):307-13. doi: 10.1055/s-2004-817917. PubMed PMID: 15795816.	Groeneveld et al. (2005)	175 ALS patients	RPDB	Creatine Age: 57.7 years; Wt: 77.5 kg; Placebo Age: 57.7 years; Wt: 77.5 kg	310 days	-	CrM 10 g/d or placebo for 310 days	No significant differences in the occurrence at any time of adverse effects due to creatine supplementation were found.	Side effects were reported for creatine (17 gastrointestinal/abdominal distress, 20 nausea, 31 diarrhea) or placebo (1 gastrointestinal/abdominal distress, 21 nausea, 21 diarrhea).	Unspecified	Middle-Age Adults (45-65 years)	Clinical - Physical/Health	Apparently Healthy	Apparently Healthy	Creatine Monohydrate	Creatine Monohydrate	2005
Kendall RW, Jacquemin G, Frost R, Burns SP. Creatine supplementation for weak muscles in persons with chronic tetraplegia: a randomized double-blind placebo-controlled crossover trial. J Spinal Cord Med. 2005;28(3):208-13. PubMed PMID: 16048138.	Kendall et al. (2005)	8 patients with chronic tetraplegia	RDBPC	Creatine Age: 47.8 years; Wt: 75 kg; Placebo Age: 47.8 years; Wt: 75 kg	14 days	CrM 20 g/d or placebo for 6 days	CrM 5 g/d or placebo for 8 days	CrM did not improve MVC and endurance of weak wrist extensors or improve hand function in individuals with tetraplegia.	Side effects were reported for creatine (1 gastrointestinal/abdominal distress) or placebo, but the reported frequencies are unclear.	Combined Cohort	Middle-Age Adults (45-65 years)	Clinical - Physical/Health	Apparently Healthy	Apparently Healthy	Creatine Monohydrate	Creatine Monohydrate	2005
Shi D. Oligosaccharide and creatine supplementation on glucose and urea nitrogen in blood and serum creatine kinase in basketball athletes. J Huazhong Univ Sci Technolog Med Sci. 2005;25(5):587-9. PubMed PMID: 16463683.	Shi (2005)	20 male basketball athletes	QE	Creatine Age: 21 years; Wt: 81 kg; Placebo Age: 21 years; Wt: 81 kg	14 days	CrM 20 g/d or placebo for 7 days	CrM 2 g/d for 7 days, or CrM + CHO 20g/d for 14 days or a placebo	Cr and Cr with CHO reduced glucose, urea nitrogen levels in lood and serum CK activity after compitition.	None reported.	Male	Young Adults (18-45 years)	Athlete	Neurological	Clinical Populations	Creatine Monohydrate	Creatine Monohydrate	2005
Poortmans JR, Kumps A, Duez P, Fofonka A, Carpentier A, Francaux M. Effect of oral creatine supplementation on urinary methylamine, formaldehyde, and formate. Med Sci Sports Exerc. 2005;37(10):1717-20. PubMed PMID: 16260971.	Poortmans et al. (2005)	20 young healthy men (24.1±1.3 yrs.)	RDBP	Creatine Age: 24.1 years; Wt: 70 kg; Placebo Age: 24.1 years; Wt: 70 kg	14 days	CrM 21 g/d for 14 days	-	CrM ↑ serum creatine (7.2 fold), urine creatinine output (141 fold) with no effects on creatinine. Urine excretion of methylamine (9,2 fold) and formaldehyde (4.5 fold) with no effect on urinary albumin.	None reported.	Male	Young Adults (18-45 years)	Untrained	Neurological	Clinical Populations	Creatine Monohydrate	Creatine Monohydrate	2005
Chilibeck PD, Chrusch MJ, Chad KE, Shawn Davison K, Burke DG. Creatine monohydrate and resistance training increase bone mineral content and density in older men. J Nutr Health Aging. 2005;9(5):352-3. PubMed PMID: 16222402.	Chilibeck et al. (2005)	29 older men	RDBP	Creatine Age: 70.8 years; Wt: 88 kg; Placebo Age: 71.5 years; Wt: 81.1 kg	84 days	CrM 0.3 g/kg/d or placebo for 5 days	CrM 0.07 g/kg/d or placebo for 77 days	CrM during RT ↑ bone mineral content by 3.2% vs. 1.0% in PLA; changes correlated with ↑ in arm lean mass.	None reported.	Male	Older Adults (>65 years)	Untrained	Neurological	Clinical Populations	Creatine Monohydrate	Creatine Monohydrate	2005
Hoffman JR, Stout JR, Falvo MJ, Kang J, Ratamess NA. Effect of low-dose, short-duration creatine supplementation on anaerobic exercise performance. J Strength Cond Res. 2005 May;19(2):260-4. doi: 10.1519/15484.1. PMID: 15903359.	Hoffman et al. (2005)	40 physically active men	RQEP	Creatine Age: 21.7 years; Wt: 83.2 kg; Placebo Age: 21.1 years; Wt: 83.8 kg	6 days	CrM 6 g/d or placebo for 6 days	-	Change in rate of fatigue of total work was significantly lower in CrM group	None reported.	Male	Young Adults (18-45 years)	Recreationally Active	Apparently Healthy	Apparently Healthy	Creatine Monohydrate	Creatine Monohydrate	2005
Theodorou AS, Havenetidis K, Zanker CL, O'Hara JP, King RF, Hood C, Paradisis G, Cooke CB. Effects of acute creatine loading with or without carbohydrate on repeated bouts of maximal swimming in high-performance swimmers. J Strength Cond Res. 2005 May;19(2):265-9. doi: 10.1519/15314.1. PMID: 15903360.	Theodorou et al. (2005)	10 internationally competitive swimmers	RDBP	Creatine Age: 17.8 years; Wt: 72.3 kg	4 days	CrM 25 g/d, CrM + CHO 25 g/d or placebo for 4 days	-	No advantage of adding CHO to CrM supplementation on swim performance.	None reported.	Combined Cohort	Children/Adolescents (<18 years)	Athlete	Apparently Healthy	Apparently Healthy	Creatine Monohydrate	Creatine Monohydrate	2005
Stout JR, Cramer JT, Mielke M, O'Kroy J, Torok DJ, Zoeller RF. Effects of twenty-eight days of beta-alanine and creatine monohydrate supplementation on the physical working capacity at neuromuscular fatigue threshold. J Strength Cond Res. 2006 Nov;20(4):928-31. doi: 10.1519/R-19655.1. PMID: 17194255.	Stout et al. (2006)	51 untrained men	RDBP	Creatine Age: 24.5 years; Wt: 82 kg; Placebo Age: 24.5 years; Wt: 82 kg	28 days	CrM 21 g/d, CrM + Beta-alanine or placebo 21 g/d for6 days	CrM 10.5 g/d, CrM + Beta-alanine 10.5 g/d or placebo for 22 days	no differences between the CrM vs. PLA, CrBA vs. b-Ala, CrM vs. b-Ala, or CrM vs. CrBA groups (p > 0.05).	None reported.	Male	Young Adults (18-45 years)	Untrained	Apparently Healthy	Apparently Healthy	Creatine Monohydrate	Creatine Monohydrate	2005
Baker-Fulco CJ, Fulco CS, Kellogg MD, Glickman E, Young AJ. Voluntary muscle function after creatine supplementation in acute hypobaric hypoxia. Med Sci Sports Exerc. 2006;38(8):1418-24. doi: 10.1249/01.mss.0000228948.70399.38. PubMed PMID: 16888454.	Baker-Fulco et al. (2006)	70 healthy men	RDBPC	Creatine Age: 28 years; Wt: 81.5 kg; Placebo Age: 28 years; Wt: 81.5 kg	14 days	CrM 20 g/d or placebo for 7 days	CrM 5 g/d or placebo for 4-7 days	CrM did not affect 50% MVC fatigue under normoxia and hypoxia conditions.	None reported.	Male	Young Adults (18-45 years)	Untrained	Apparently Healthy	Apparently Healthy	Creatine Monohydrate	Creatine Monohydrate	2006
Glaister M, Lockey RA, Abraham CS, Staerck A, Goodwin JE, McInnes G. Creatine supplementation and multiple sprint running performance. J Strength Cond Res. 2006;20(2):273-7. doi: 10.1519/R-17184.1. PubMed PMID: 16686553.	Glaister et al. (2006)	42 physically active men	RDBP	Creatine Age: 20.9 years; Wt: 76.1 kg; Placebo Age: 20 years; Wt: 76.2 kg	5 days	CrM 20 g/d or placebo for 5 days	-	CrM ↑ body mass +0.7 kg with NS differences in 15 x 30 m sprints with 35-sec recovery.	None reported.	Male	Young Adults (18-45 years)	Recreationally Active	Apparently Healthy	Apparently Healthy	Creatine Monohydrate	Creatine Monohydrate	2006
Weiss BA, Powers ME. Creatine supplementation does not impair the thermoregulatory response during a bout of exercise in the heat. J Sports Med Phys Fitness. 2006;46(4):555-63. PubMed PMID: 17119520.	Weiss & Powers (2006)	24 healthy male subjects	RP	Creatine Age: 22.9 years; Wt: 82.1 kg; Placebo Age: 22.9 years; Wt: 82.1 kg	5 days	CrM 20 g/d or placebo for 5 days	-	Significant increases in all body water volumes for CrM treatment with no impairments to thermoregulatory responses to exercising in the heat	None reported.	Male	Young Adults (18-45 years)	Untrained	Apparently Healthy	Apparently Healthy	Creatine Monohydrate	Creatine Monohydrate	2006
Cornish SM, Chilibeck PD, Burke DG. The effect of creatine monohydrate supplementation on sprint skating in ice-hockey players. J Sports Med Phys Fitness. 2006;46(1):90-8. PubMed PMID: 16596105	Cornish et al. (2006)	17 ice hockey players	RDBP	Creatine Age: 20.3 years; Wt: 77.8 kg; Placebo Age: 18.4 years; Wt: 81.8 kg	5 days	CrM 20 g/d or placebo for 5 days	-	No differences in time to exhaustion (repeated 10-s sprints with 30-sec rest), sprint time to exhaustion (CrM 20.6±7 s, PLA 21.9±13 s) or isokinetic peak torque.	None reported.	Male	Young Adults (18-45 years)	Athlete	Apparently Healthy	Apparently Healthy	Creatine Monohydrate	Creatine Monohydrate	2006
McMorris T, Harris RC, Swain J, Corbett J, Collard K, Dyson RJ, et al. Effect of creatine supplementation and sleep deprivation, with mild exercise, on cognitive and psychomotor performance, mood state, and plasma concentrations of catecholamines and cortisol. Psychopharmacology (Berl). 2006;185(1):93-103. doi: 10.1007/s00213-005-0269-z. PubMed PMID: 16416332.	McMorris et al. (2006)	20 college-aged subjects	RDBP	Creatine Age: 21.1 years; Wt: 75 kg; Placebo Age: 21.1 years; Wt: 75 kg	7 days	CrM 20 g/d or placebo for 7 days	-	Following 24-h sleep deprivation, CrM improved mood state and prefrontal cortex stressed tasks.	None reported.	Combined Cohort	Young Adults (18-45 years)	Untrained	Apparently Healthy	Apparently Healthy	Creatine Monohydrate	Creatine Monohydrate	2006
Havenetidis K, Cooke CB, Butterly R, King RF. Incorrect calculation of power outputs masks the ergogenic capacity of creatine supplementation. Appl Physiol Nutr Metab. 2006;31(5):635-42. doi: 10.1139/h06-037. PubMed PMID: 17111019.	Havenetidis et al. (2006)	15 healthy male students	RDBPC	Creatine Age: 21.8 years; Wt: 80.2 kg; Placebo Age: 21.8 years; Wt: 80.2 kg	14 days	-	No dosage reported but creatine was supplemented for 7 days	CrM ↑ inertia corrected power output during 3 x 30 sec sprints with 6-min recovery.	None reported.	Male	Young Adults (18-45 years)	Untrained	Apparently Healthy	Apparently Healthy	Creatine Monohydrate	Creatine Monohydrate	2006
Reardon TF, Ruell PA, Fiatarone Singh MA, Thompson CH, Rooney KB. Creatine supplementation does not enhance submaximal aerobic training adaptations in healthy young men and women. Eur J Appl Physiol. 2006;98(3):234-41. doi: 10.1007/s00421-006-0267-9. PubMed PMID: 16896727.	Reardon et al. (2006)	17 healthy, physically active, nonvegetarian males (13) and females (4)	RP	Creatine Age: 21.3 years; Wt: 72.1 kg; Placebo Age: 21.3 years; Wt: 74.8 kg	28 days	CrM 20 g/d or placebo for 7 days	CrM 5 g/d or placebo for 21 days	CrM and PLA increases muscle glycogen content and submaximal fuel utilisation. CrM had no effect on endurance training adaptations.	None reported.	Combined Cohort	Young Adults (18-45 years)	Recreationally Active	Apparently Healthy	Apparently Healthy	Creatine Monohydrate	Creatine Monohydrate	2006
Pluim BM, Ferrauti A, Broekhof F, Deutekom M, Gotzmann A, Kuipers H, et al. The effects of creatine supplementation on selected factors of tennis specific training. Br J Sports Med. 2006;40(6):507-11; discussion 11-2. doi: 10.1136/bjsm.2005.022558. PubMed PMID: 16720886; PubMed Central PMCID: PMC2465117.	Pluim et al. (2006)	36 competitive male tennis players	RDBP	Creatine Age: 22.5 years; Wt: 73.9 kg; Placebo Age: 22.8 years; Wt: 74.6 kg	35 days	CrM 0.3 g/kg/d or placebo for 7 days	CrM 0.03 g/kg/d or placebo for 28 days	CrM had no effects of serving, forehand, or backhand velocity or repeated 5, 10, and 20m sprint performance.	None reported.	Male	Young Adults (18-45 years)	Athlete	Apparently Healthy	Apparently Healthy	Creatine Monohydrate	Creatine Monohydrate	2006
Perret C, Mueller G, Knecht H. Influence of creatine supplementation on 800 m wheelchair performance: a pilot study. Spinal Cord. 2006;44(5):275-9. doi: 10.1038/sj.sc.3101840. PubMed PMID: 16172624.	Perret et al. (2006)	4 male and 2 female wheelchair athletes	RDBPC	Creatine Age: 33 years; Wt: 63.1 kg; Placebo Age: 33 years; Wt: 63.1 kg	6 days	CrM 20 g/d or placebo for 6 days	-	No signifcant effects on 800-m wheelchair time.	None reported.	Combined Cohort	Young Adults (18-45 years)	Athlete	Apparently Healthy	Apparently Healthy	Creatine Monohydrate	Creatine Monohydrate	2006
Ferguson TB, Syrotuik DG. Effects of creatine monohydrate supplementation on body composition and strength indices in experienced resistance trained women. J Strength Cond Res. 2006;20(4):939-46. doi: 10.1519/R-18485.1. PubMed PMID: 17194243.	Ferguson et al. (2006)	26 healthy strength trained women	RDBP	Creatine Age: 24.6 years; Wt: 65.7 kg; Placebo Age: 24.6 years; Wt: 65.4 kg	70 days	CrM 0.3 g/kg/d or placebo for 7 days	CrM 0.03 g/kg/d or placebo for 28 days	No significant differences in gains in FFM, 1RM strength, repetitions at 70% 1RM, or training volume	None reported.	Female	Young Adults (18-45 years)	Trained	Apparently Healthy	Apparently Healthy	Creatine Monohydrate	Creatine Monohydrate	2006
Cribb PJ, Hayes A. Effects of supplement timing and resistance exercise on skeletal muscle hypertrophy. Med Sci Sports Exerc. 2006;38(11):1918-25. Epub 2006/11/11. doi: 10.1249/01.mss.0000233790.08788.3e, 00005768-200611000-00006 [pii]. PubMed PMID: 17095924.	Cribb et al. (2006)	23 recreational male bodybuilders	RSB	Pre-post Age: 22.5 years; Wt: 80 kg; Morning-evening Age: 22.5 years; Wt: 80 kg	70 days	-	Pre-post CrM or placebo 11.2 g/d for 40 days. Morning-evening: 11.2 g/d for 40 days	Pre and Post ingestion promoted a greater ↑ FFM and 1RM strength than ingestion at breakfast and late evening.	None reported.	Unspecified	Young Adults (18-45 years)	Trained	Apparently Healthy	Apparently Healthy	Creatine Monohydrate	Creatine Monohydrate	2006
Smith CA, Chetlin RD, Gutmann L, Yeater RA, Alway SE. Effects of exercise and creatine on myosin heavy chain isoform composition in patients with Charcot-Marie-Tooth disease. Muscle Nerve. 2006;34(5):586-94. doi: 10.1002/mus.20621. PubMed PMID: 16881064.	Smith et al. (2006)	18 individuals with Charcot-Marie-Tooth disease	RDBP	Creatine Age: 43 years; Wt: 94.1 kg; Placebo Age: 46 years; Wt: 83.4 kg	84 days	-	CrM 5 g/d or placebo for 84 days	Significant decrease (≈30%) in myosin heavy chain (MHC) type 1 with non-significant increase in MHC type 2 a (≈23%) and MHC type 2x (≈7%); faster chair rise-times	None reported.	Unspecified	Young Adults (18-45 years)	Clinical - Physical/Health	Apparently Healthy	Apparently Healthy	Creatine Monohydrate	Creatine Monohydrate	2006
Bender A, Koch W, Elstner M, Schombacher Y, Bender J, Moeschl M, et al. Creatine supplementation in Parkinson disease: a placebo-controlled randomized pilot trial. Neurology. 2006;67(7):1262-4. doi: 10.1212/01.wnl.0000238518.34389.12. PubMed PMID: 17030762.	Bender et al., (2006)	60 patients with Parkinson Disease	RPC	Creatine Age: 60 years; Wt: 78.5 kg; Placebo Age: 58.7 years; Wt: 78.5 kg	730 days	CrM 20 g/d or placebo for 6 days	CrM or placebo 2 g/d for 168 days and then 4 g/d for 556 days	CrM improved patient mood and led to a smaller dose increase of dopaminergic therapy but had no effect on overall Unified Parkinson's Disease Rating Scale scores or dopamine transporter SPECT.	None reported.	Female	Middle-Age Adults (45-65 years)	Clinical - Physical/Health	Apparently Healthy	Apparently Healthy	Creatine Monohydrate	Creatine Monohydrate	2006
Kuethe F, Krack A, Richartz BM, Figulla HR. Creatine supplementation improves muscle strength in patients with congestive heart failure. Pharmazie. 2006;61(3):218-22. PubMed PMID: 16599263	Kuethe et al. (2006)	20 congestive heart failure patients	RDBPC	Creatine Age: 58.2 years; Wt: 85.9 kg; Placebo Age: 58.2 years; Wt: 84.3 kg	42 days	CrM 20 g/d or placebo for 42 days	-	CrM ↑ body weight and muscle strength with not effects on aerobic capacity, walking distance or QOL	None reported.	Unspecified	Middle-Age Adults (45-65 years)	Clinical - Physical/Health	Apparently Healthy	Apparently Healthy	Creatine Monohydrate	Creatine Monohydrate	2006
Canete S, San Juan AF, Perez M, Gomez-Gallego F, Lopez-Mojares LM, Earnest CP, et al. Does creatine supplementation improve functional capacity in elderly women? J Strength Cond Res. 2006;20(1):22-8. doi: 10.1519/R-17044.1. PubMed PMID: 16503684.	Cañete et al. (2006)	16 elderly women	RDBP	Creatine Age: 67 years; Wt: 58.3 kg; Placebo Age: 68 years; Wt: 62.1 kg	7 days	CrM 0.3 g/kg/d or placebo for 7 days	-	CrM ↑ lower-body functional living tasks involving rapid movements with no effects on walking endurance	None reported.	Female	Older Adults (>65 years)	Untrained	Apparently Healthy	Apparently Healthy	Creatine Monohydrate	Creatine Monohydrate	2006
Rogers ME, Bohlken RM, Beets MW, Hammer SB, Ziegenfuss TN, Sarabon N. Effects of creatine, ginseng, and astragalus supplementation on strength, body composition, mood, and blood lipids during strength-training in older adults. J Sports Sci Med. 2006 Mar 1;5(1):60-9. PMID: 24198682; PMCID: PMC3818675.	Rogers et al. (2006)	44 healthy males (21) and females (23)	RDBP	Creatine Age: 69.5 years; Wt: 77.2 kg; Placebo Age: 69.5 years; Wt: 74.5 kg	84 days	-	CrM only or a CrM + botanical exttract groups: 3 g/d CrM or 3 g/d CrM + 1.5 g/d of botanical extract for 84 days	Increases in strength and lean mass for both CrM and CrM + botanical extract; CrM + botanical extract improved blood lipids and self-reported vigor	Side effects were reported for creatine (7 gastrointestinal/abdominal distress, 2 edema) or placebo (2 gastrointestinal/abdominal distress, 2 muscle cramps and pain, 3 nausea, 3 diarrhea).	Combined Cohort	Older Adults (>65 years)	Untrained	Apparently Healthy	Apparently Healthy	Creatine Monohydrate	Creatine Monohydrate	2006
Faager, G., Söderlund, K., Sköld, C. M., Rundgren, S., Tollbäck, A., & Jakobsson, P. (2006). Creatine supplementation and physical training in patients with COPD: a double blind, placebo-controlled study. International journal of chronic obstructive pulmonary disease, 1(4), 445-453.	Faager et al. (2006)	23 men and women patients with COPD	RDBP	Creatine Age: 67 years; Wt: 72 kg; Placebo Age: 64 years; Wt: 63 kg	56 days	CrM 20 g/d or placebo for 7 days	CrM 5 g/d or placebo for 48 days	Average walking time ↑ by 61% with CrM compared to 48% with PLA. Dyspnea rating ↓ from 7 – 5 with CrM. No difference in QOL, lung function, arterial blood gasses, grip strength, or isokinetic knee extension.	None reported.	Combined Cohort	Older Adults (>65 years)	Clinical - Physical/Health	Apparently Healthy	Apparently Healthy	Creatine Monohydrate	Creatine Monohydrate	2006
Hile, A. M., Anderson, J. M., Fiala, K. A., Stevenson, J. H., Casa, D. J., & Maresh, C. M. (2006). Creatine supplementation and anterior compartment pressure during exercise in the heat in dehydrated men. Journal of Athletic Training, 41(1), 30.	Hile et al. (2006)	11 well-trained, non-heat acclimatized males	RDBPC	Creatine Age: 21 years; Wt: 78.4 kg; Placebo Age: 21 years; Wt: 78.4 kg	7 days	CrM 20 g/d or placebo for 7 days	-	CrM transiently ↑ anterior compartment pressures after dehydration and after heat tolerance test.	None reported.	Male	Young Adults (18-45 years)	Recreationally Active	Cardiometabolic/Cardiopulmonary	Clinical Populations	Creatine Monohydrate	Creatine Monohydrate	2006
Watson, G., Casa, D. J., Fiala, K. A., Hile, A., Roti, M. W., Healey, J. C., ... & Maresh, C. M. (2006). Creatine Use and Exercise Heat Tolerance in Dehydrated Men. Journal of Athletic Training, 41(1), 18-29.	Watson et al. (2006)	12 active males	RDBPC	Creatine Age: 22 years; Wt: 78.8 kg; Placebo Age: 22 years; Wt: 78.8 kg	7 days	CrM 20 g/d or placebo for 7 days	-	No interaction or treatment differences between treatments	None reported.	Male	Young Adults (18-45 years)	Untrained	Cardiometabolic/Cardiopulmonary	Clinical Populations	Creatine Monohydrate	Creatine Monohydrate	2006
Hoffman, J., Ratamess, N., Kang, J., Mangine, G., Faigenbaum, A., & Stout, J. (2006). Effect of creatine and ß-alanine supplementation on performance and endocrine responses in strength/power athletes. International journal of sport nutrition and exercise metabolism, 16(4), 430-446.	Hoffman et al. (2006)	33 male college football players	RDBP	Creatine Age: 26 years; Wt: 91.9 kg; Creatine+Beta Alanine Age: 26; Wt: 94.1; Placebo Age: 26 years; Wt: 102.2 kg	70 days	-	CrM 10.5 g/d or placebo for 70 days	Changes in FFM were greater than CA compared to CrM or PLA. Gains in strength were greater in CA and CrM compared to PLA.	None reported.	Male	Young Adults (18-45 years)	Athlete	Other	Clinical Populations	Creatine Monohydrate	Creatine Monohydrate	2006
Sakellaris G, Kotsiou M, Tamiolaki M, Kalostos G, Tsapaki E, Spanaki M, Spilioti M, Charissis G, Evangeliou A. Prevention of complications related to traumatic brain injury in children and adolescents with creatine administration: an open label randomized pilot study. J Trauma. 2006 Aug;61(2):322-9. doi: 10.1097/01.ta.0000230269.46108.d5. PMID: 16917445. https://journals.lww.com/jtrauma/abstract/…	Sakellaris et al. (2006)	39 children and adolescents with a TBI	ROL	Creatine Age: 9.5 years; Wt: 38.5 kg	168 days	-	CrM 0.4 g/kg/d or placebo for 168 days	Cr improved post-traumatic amnesia duration, ICU stay duration, and cognitive function.	None reported.	Unspecified	Children/Adolescents (<18 years)	Untrained	Apparently Healthy	Apparently Healthy	Creatine Monohydrate	Creatine Monohydrate	2006
Silva AJ, Machado Reis V, Guidetti L, Bessone Alves F, Mota P, Freitas J, et al. Effect of creatine on swimming velocity, body composition and hydrodynamic variables. J Sports Med Phys Fitness. 2007;47(1):58-64. PubMed PMID: 17369799.	Silva et al. (2007)	16 female swimmers	RDBP	Creatine Age: 16.3 years; Wt: 55.7 kg; Placebo Age: 15.7 years; Wt: 44.5 kg	21 days	CrM 20 g/d or placebo for 21 days	-	Significant reductions in active drag force, hydrodynamic coefficient, and power output following Cr treatment	None reported.	Female	Children/Adolescents (<18 years)	Athlete	Apparently Healthy	Apparently Healthy	Creatine Monohydrate	Creatine Monohydrate	2007
Branch JD, Schwarz WD, Van Lunen B. Effect of creatine supplementation on cycle ergometer exercise in a hyperthermic environment. J Strength Cond Res. 2007;21(1):57-61. doi: 10.1519/R-16734.1. PubMed PMID: 17313254.	Branch, Schwarz, & Van Lunen (2007)	7 competitive, non-elite male cyclists (n=2) and triathletes (n=5)	RDBPC	Creatine Age: 38 years; Wt: 81.8 kg; Placebo Age: 38 years; Wt: 81.8 kg	5 days	CrM 20 g/d or placebo for 5 days	-	Greater decreases in plasma volume for the PLA compared to the CrM treatment	None reported.	Male	Young Adults (18-45 years)	Athlete	Apparently Healthy	Apparently Healthy	Creatine Monohydrate	Creatine Monohydrate	2007
Smith AE, Walter AA, Herda TJ, Ryan ED, Moon JR, Cramer JT, et al. Effects of creatine loading on electromyographic fatigue threshold during cycle ergometry in college-aged women. J Int Soc Sports Nutr. 2007;4:20. Epub 2007/11/28. doi: 1550-2783-4-20 [pii], 10.1186/1550-2783-4-20. PubMed PMID: 18039377; PubMed Central PMCID: 2244642.	Smith et al. (2007)	15 healthy college-aged females	RDBP	Creatine Age: 22.4 years; Wt: 66 kg; Placebo Age: 22.3 years; Wt: 64.7 kg	5 days	Creatine citrate 20 g/d or placebo for 5 days	-	Increase electromyographic fatigue threshold as well as increases in weight following the Cr treatment	None reported.	Female	Young Adults (18-45 years)	Untrained	Apparently Healthy	Apparently Healthy	Creatine Monohydrate	Creatine Monohydrate	2007
Easton C, Turner S, Pitsiladis YP. Creatine and glycerol hyperhydration in trained subjects before exercise in the heat. Int J Sport Nutr Exerc Metab. 2007;17(1):70-91. PubMed PMID: 17460334.	Easton, Turner, & Pitsiladis (2007)	24 endurance-trained males	RDBPC	Creatine Age: 31 years; Wt: 75 kg; Placebo Age: 31 years; Wt: 75.2 kg	7 days	CrM 0.3 g/kg/d or placebo for 7 days	-	Increase body mass, lower perceived leg fatigue, and increased total body water (Cr and glycerol group)	Side effects were reported for placebo (gastrointestinal/abdominal distress), but the frequency was unclear.	Male	Young Adults (18-45 years)	Trained	Apparently Healthy	Apparently Healthy	Creatine Monohydrate	Creatine Monohydrate	2007
Wright GA, Grandjean PW, Pascoe DD. The effects of creatine loading on thermoregulation and intermittent sprint exercise performance in a hot humid environment. J Strength Cond Res. 2007;21(3):655-60. doi: 10.1519/R-22186.1. PubMed PMID: 1768572	Wright, Grandjean, & Pascoe (2007)	10 physically active, heat-acclimatized males	Single-blinded	Creatine Age: 25.7 years; Wt: 78.5 kg; Placebo Age: 25.7 years; Wt: 78.5 kg	6 days	CrM 20 g/d or placebo for 6 days	-	Increased body weight and enhanced spring performance, as well as improved peak power and mean power on spring test	None reported.	Male	Young Adults (18-45 years)	Recreationally Active	Apparently Healthy	Apparently Healthy	Creatine Monohydrate	Creatine Monohydrate	2007
Armentano MJ, Brenner AK, Hedman TL, Solomon ZT, Chavez J, Kemper GB, et al. The effect and safety of short-term creatine supplementation on performance of push-ups. Mil Med. 2007;172(3):312-7. PubMed PMID: 17436778.	Armentano et al. (2007)	35 healthy active duty subjects	RDBP	Creatine Age: 27.4 years; Wt: 72.8 kg; Placebo Age: 25.9 years; Wt: 74.8 kg	7 days	CrM 20 g/d or placebo for 7 days	-	Non-significant differences in 2-minute push-up counts between treatments	None reported.	Male	Young Adults (18-45 years)	Military	Apparently Healthy	Apparently Healthy	Creatine Monohydrate	Creatine Monohydrate	2007
McMorris T, Harris RC, Howard AN, Langridge G, Hall B, Corbett J, et al. Creatine supplementation, sleep deprivation, cortisol, melatonin and behavior. Physiol Behav. 2007;90(1):21-8. doi: 10.1016/j.physbeh.2006.08.024. PubMed PMID: 17046034.	McMorris et al. (2007)	20 paid volunteer sports science majors	RDBP	Creatine Age: 21.1 years; Wt: 72.3 kg; Placebo Age: 21.1 years; Wt: 72.3 kg	7 days	CrM 20 g/d or placebo for 7 days	-	Improved performance of the central executive tasks, as well as improved balance test	None reported.	Male	Young Adults (18-45 years)	Untrained	Apparently Healthy	Apparently Healthy	Creatine Monohydrate	Creatine Monohydrate	2007
Pan JW, Takahashi K. Cerebral energetic effects of creatine supplementation in humans. Am J Physiol Regul Integr Comp Physiol. 2007;292(4):R1745-50. doi: 10.1152/ajpregu.00717.2006. PubMed PMID: 17185404; PubMed Central PMCID: PMC3570026.	Pan & Takahashi (2007)	12 healthy volunteers ages 23-41, weight not reported	OL	Creatine Age: 32 years; Placebo Age: 32 years	7 days	CrM 20 g/d or placebo for 7 days	-	Improved high-energy phosphate turnover in healthy brain	None reported.	Unspecified	Young Adults (18-45 years)	Untrained	Apparently Healthy	Apparently Healthy	Creatine Monohydrate	Creatine Monohydrate	2007
Cramer JT, Stout JR, Culbertson JY, Egan AD. Effects of creatine supplementation and three days of resistance training on muscle strength, power output, and neuromuscular function. J Strength Cond Res. 2007;21(3):668-77. doi: 10.1519/R-20005.1. PubMed PMID: 17685691.	Cramer et al. (2007)	25 healthy males	RDBP	Creatine Age: 21.2 years; Wt: 79.6 kg; Placebo Age: 21.2 years; Wt: 79.6 kg	9 days	CrM 20 g/d or placebo for 9 days	-	Increased peak torque (13%) and acceleration time (42%) for isokinetic resistance training metrics	None reported.	Male	Young Adults (18-45 years)	Untrained	Apparently Healthy	Apparently Healthy	Creatine Monohydrate	Creatine Monohydrate	2007
Rawson ES, Conti MP, Miles MP. Creatine supplementation does not reduce muscle damage or enhance recovery from resistance exercise. J Strength Cond Res. 2007;21(4):1208-13. doi: 10.1519/R-21076.1. PubMed PMID: 18076246.	Rawson, Conti, & Miles (2007)	22 healthy, weight-trained males	RDBP	Creatine Age: 22.2 years; Wt: 88.4 kg; Placebo Age: 22.1 years; Wt: 83.4 kg	10 days	CrM 0.3 g/kg/d or placebo for 5 days	CrM 0.03 g/kg/d or placebo for 5 days	No attenuation of muscle soreness, nor increases in muscle strength or range of motion	None reported.	Male	Young Adults (18-45 years)	Trained	Apparently Healthy	Apparently Healthy	Creatine Monohydrate	Creatine Monohydrate	2007
Zoeller, R. F., Stout, J. R., O’kroy, J. A., Torok, D. J., & Mielke, M. (2007). Effects of 28 days of beta-alanine and creatine monohydrate supplementation on aerobic power, ventilatory and lactate thresholds, and time to exhaustion. Amino acids, 33, 505-510.	Zoller et al. (2007)	55 males	RDBP	Creatine Age: 24.5 years; Wt: 82 kg; Placebo Age: 24.5 years; Wt: 82 kg	28 days	Creatine only 21 g/day of CrM for 6 days , Creatine+Beta Alanine: 21 g/day of Cr for 6 days	Creatine only: 10.5 g/day of CrM for 6 days , Creatine+Beta Alanine: 10.5 g/day of Cr for 6 days	Improved power output at ventilatory threshold, and time to exhaustion (sec)	None reported.	Male	Young Adults (18-45 years)	Untrained	Apparently Healthy	Apparently Healthy	Creatine Monohydrate	Creatine Monohydrate	2007
Chilibeck PD, Magnus C, Anderson M. Effect of in-season creatine supplementation on body composition and performance in rugby union football players. Appl Physiol Nutr Metab. 2007;32(6):1052-7. doi: 10.1139/H07-072. PubMed PMID: 18059577	Chilibeck, Magnus, & Anderson (2007)	19 male rugby union football players	RDBP	Creatine Age: 27.2 years; Wt: 95.1 kg; Placebo Age: 26.4 years; Wt: 84.2 kg	56 days	-	CrM 0.1 g/kg/d or placebo for 56 days	Increased number of repetitions for the combined bench press and leg press assessments for the CrM group	Side effects were reported for creatine (2 gastrointestinal/abdominal distress, 1 kidney infection).	Male	Young Adults (18-45 years)	Athlete	Apparently Healthy	Apparently Healthy	Creatine Monohydrate	Creatine Monohydrate	2007
Cribb PJ, Williams AD, Stathis CG, Carey MF, Hayes A. Effects of whey isolate, creatine, and resistance training on muscle hypertrophy. Med Sci Sports Exerc. 2007;39(2):298-307. Epub 2007/02/06. doi: 10.1249/01.mss.0000247002.32589.ef, 00005768-200702000-00012 [pii]. PubMed PMID: 17277594	Cribb et al. (2007)	33 recreational male bodybuilders	RDB	Creatine Age: 25 years; Wt: 84 kg; Placebo Age: 25 years; Wt: 84 kg	77 days	25.2 g/d for 7 days for both CrM CHO and CrM + whey protein or placebo	8.4 g/d for 70 days for both CrM CHO and CrM + whey protein or placebo	Increased 1-RM strength for the barbell bench press, back squat, and cable pulldown, as well as increased muscle fiber cross sectional area types	None reported.	Male	Young Adults (18-45 years)	Trained	Apparently Healthy	Apparently Healthy	Creatine Monohydrate	Creatine Monohydrate	2007
Kerksick CM, Rasmussen C, Lancaster S, Starks M, Smith P, Melton C, et al. Impact of differing protein sources and a creatine containing nutritional formula after 12 weeks of resistance training. Nutrition. 2007;23(9):647-56. Epub 2007/08/07. doi: S0899-9007(07)00184-0 [pii], 10.1016/j.nut.2007.06.015. PubMed PMID: 17679046.	Kerksick et al. (2007)	49 resistance-trained males (36) and females (13)	RPDB	Creatine Age: 27.2 years; Wt: 73.2 kg; Placebo Age: 27.2 years; Wt: 74.6 kg	84 days	-	CrM + colstrum or CrM + protein 3 g/d or a placebo for 84 days	Greater ↑ in body mass and FFM in groups with CrM added to PRO/CHO supplement	None reported.	Combined Cohort	Young Adults (18-45 years)	Trained	Apparently Healthy	Apparently Healthy	Creatine Monohydrate	Creatine Monohydrate	2007
Roitman S, Green T, Osher Y, Karni N, Levine J. Creatine monohydrate in resistant depression: a preliminary study. Bipolar Disord. 2007;9(7):754-8. doi: 10.1111/j.1399-5618.2007.00532.x. PubMed PMID: 17988366	Roitman et al. (2007)	8 unipolar and 2 bipolar patients with treatment-resistant depression	Open, add-on clinical trial	Creatine Age: 45 years; Wt: 76 kg; Placebo Age: 49.3 years; Wt: 76 kg	28 days	CrM 3 g/d or placebo for 7 days	CrM 5 g/d or placebo for 21 days	Hamilton Depression Rating Scale, Hamilton Anxiety Scale, and Clinical Global Impression scores all improved for 7 of the 10 patients	Side effects were reported for creatine (1 gastrointestinal/abdominal distress, 2 nausea).	Unspecified	Middle-Age Adults (45-65 years)	Clinical - Congitive	Apparently Healthy	Apparently Healthy	Creatine Monohydrate	Creatine Monohydrate	2007
Hass CJ, Collins MA, Juncos JL. Resistance training with creatine monohydrate improves upper-body strength in patients with Parkinson disease: a randomized trial. Neurorehabil Neural Repair. 2007;21(2):107-15. doi: 10.1177/1545968306293449. PubMed PMID: 17312085.	Hass, Collins, & Juncos (2007)	20 patients with idiopathic Parkinson Disease	RDBP	Creatine Age: 62.2 years; Wt: 81.9 kg; Placebo Age: 62.8 years; Wt: 95.7 kg	84 days	CrM 20 g/d or placebo for 5 days	CrM 5 g/d or placebo for 20 days	Improved chest press and bicep curl strength, as well as chair rise performance, 1-RM leg extension, and muscular endurance	None reported.	Combined Cohort	Middle-Age Adults (45-65 years)	Clinical - Physical/Health	Apparently Healthy	Apparently Healthy	Creatine Monohydrate	Creatine Monohydrate	2007
Chung YL, Alexanderson H, Pipitone N, Morrison C, Dastmalchi M, Stahl-Hallengren C, et al. Creatine supplements in patients with idiopathic inflammatory myopathies who are clinically weak after conventional pharmacologic treatment: Six-month, double-blind, randomized, placebo-controlled trial. Arthritis Rheum. 2007;57(4):694-702. doi: 10.1002/art.22687. PubMed PMID: 17471547.	Chung et al. (2007)	37 patients with idiopathic inflammatory myopathies	RDBPC	Creatine Age: 54.5 years; Wt: 73 kg; Placebo Age: 54.5 years; Wt: 79 kg	168 days	CrM 20 g/d or placebo for 8 days	Crm 3 g/d or placebo for 161 days	Improved aggregate functional performance time (i.e., ability to uptake high-intensity exercise), improved functional home exercises	None reported.	Unspecified	Middle-Age Adults (45-65 years)	Clinical - Physical/Health	Apparently Healthy	Apparently Healthy	Creatine Monohydrate	Creatine Monohydrate	2007
McMorris T, Mielcarz G, Harris RC, Swain JP, Howard A. Creatine supplementation and cognitive performance in elderly individuals. Neuropsychol Dev Cogn B Aging Neuropsychol Cogn. 2007 Sep;14(5):517-28. doi: 10.1080/13825580600788100. PMID: 17828627.	McMorris et al. (2007)	32 healthy elderly individuals	RDBP	Creatine Age: 76 years; Wt: 72.5 kg; Placebo Age: 76 years; Wt: 72.5 kg	7 days	CrM 20 g/d or placebo for 7 days	-	Improved all cognitive tasks except for backward number recall	None reported.	Unspecified	Older Adults (>65 years)	Untrained	Apparently Healthy	Apparently Healthy	Creatine Monohydrate	Creatine Monohydrate	2007
Kaptsan A, Odessky A, Osher Y, Levine J. Lack of efficacy of 5 grams daily of creatine in schizophrenia: a randomized, double-blind, placebo-controlled trial. J Clin Psychiatry. 2007;68(6):881-4. PubMed PMID: 17592912	Kaptsan et al. (2007)	12 schizophrenia patients	RDBPC	Creatine Age: 42 years; Wt: 79.5 kg; Placebo Age: 42.8 years; Wt: 79.5 kg	84 days	-	CrM 3 g/d or placebo for 28 days, then CrM 5 g/d or placebo for 56 days	CrM was not superior in improving positive and negative syndrome scale, clinical global impressions scale, or any neurocognitive assessments	Side effects were reported for creatine (1 gastrointestinal/abdominal distress, 1 nausea).	Unspecified	Young Adults (18-45 years)	Clinical - Congitive	Neurological	Clinical Populations	Creatine Monohydrate	Creatine Monohydrate	2007
Kilduff LP, Lewis S, Kingsley MI, Owen NJ, Dietzig RE. Reliability and detecting change following short-term creatine supplementation: comparison of two-component body composition methods. J Strength Cond Res. 2007 May;21(2):378-84. doi: 10.1519/R-19245.1. PMID: 17530953.	Kilduff et al. (2007)	30 healthy males	OL	Creatine Age: 20.6 years; Wt: 78.3 kg	7 days	CrM 20 g/d or placebo for 7 days	-	Cr increased body mass and fat free mass.	None reported.	Male	Young Adults (18-45 years)	Untrained	Apparently Healthy	Apparently Healthy	Creatine Monohydrate	Creatine Monohydrate	2007
Kraemer WJ, Hatfield DL, Spiering BA, Vingren JL, Fragala MS, Ho JY, Volek JS, Anderson JM, Maresh CM. Effects of a multi-nutrient supplement on exercise performance and hormonal responses to resistance exercise. Eur J Appl Physiol. 2007 Nov;101(5):637-46. doi: 10.1007/s00421-007-0535-3. Epub 2007 Aug 16. PMID: 17701421.	Kraemer et al. (2007)	9 healthy men	RDBPC	Creatine Age: 22 years; Wt: 89.7 kg; Placebo Age: 22 years; Wt: 89.7 kg	7 days	CrM 3 g/d or placebo for 7 days	-	Cr in multi-componenent supplement improved performance on vertical jump and number of repititions.	None reported.	Male	Young Adults (18-45 years)	Untrained	Apparently Healthy	Apparently Healthy	Creatine Monohydrate	Creatine Monohydrate	2007
O'Connor DM, Crowe MJ. Effects of six weeks of beta-hydroxy-beta-methylbutyrate (HMB) and HMB/creatine supplementation on strength, power, and anthropometry of highly trained athletes. J Strength Cond Res. 2007 May;21(2):419-23. doi: 10.1519/R-15974.1. PMID: 17530933.	O'Connor and Crowe (2007)	30 national rugby male players	RMR	Creatine w/ HMB Age: 25.1 years; Wt: 92.2 kg; Placebo Age: 24.9 years; Wt: 94.7 kg	42 days	-	CrM 3 g/d or placebo for 42 days	No significant effect	None reported.	Male	Young Adults (18-45 years)	Athlete	Apparently Healthy	Apparently Healthy	Creatine Monohydrate	Creatine Monohydrate	2007
Stout JR, Sue Graves B, Cramer JT, Goldstein ER, Costa PB, Smith AE, Walter AA. Effects of creatine supplementation on the onset of neuromuscular fatigue threshold and muscle strength in elderly men and women (64 - 86 years). J Nutr Health Aging. 2007 Nov-Dec;11(6):459-64. PMID: 17985060.	Stout et al. (2007)	15 untrained elderly men and women	RDBPC	Creatine Age: 74.5 years; Wt: 85 kg; Placebo Age: 74.5 years; Wt: 85.1 kg	14 days	CrM 20 g/d or placebo for 7 days	CrM 10 g/d or placebo for 7 days	Di-Creatine Citrate inceased Grip and PWCFT	None reported.	Combined Cohort	Older Adults (>65 years)	Untrained	Apparently Healthy	Apparently Healthy	Creatine Monohydrate	Creatine Monohydrate	2007
Bourgeois, J. M., Nagel, K., Pearce, E., Wright, M., Barr, R. D., & Tarnopolsky, M. A. (2008). Creatine monohydrate attenuates body fat accumulation in children with acute lymphoblastic leukemia during maintenance chemotherapy. Pediatric blood & cancer, 51(2), 183-187.	Bourgeois et al. (2008)	9 children with leukemia	Cohort design	Creatine Age: 7.6 years; Wt: 27.9 kg; Natural History Age: 49 years; Wt: 61 kg	224 days	-	CrM 0.1 g/kg/d or placebo for 112 days	Attenuated body fat accumulation	None reported.	Unspecified	Children/Adolescents (<18 years)	Clinical - Physical/Health	Apparently Healthy	Apparently Healthy	Creatine Monohydrate	Creatine Monohydrate	2008
Koenig, C. A., Benardot, D., Cody, M., & Thompson, W. R. (2008). Comparison of creatine monohydrate and carbohydrate supplementation on repeated jump height performance. The Journal of Strength & Conditioning Research, 22(4), 1081-1086.	Koenig et al. (2008)	60 active males	RSBP	Creatine Age: 22 years; Wt: 81.7 kg; Placebo Age: 22 years; Wt: 81.7 kg	5 days	CrM 25 g/d or placebo for 5 days	-	Increased weight gain, improved jump height	Side effects were reported for creatine (3 gastrointestinal/abdominal distress) or placebo (1 gastrointestinal/abdominal distress).	Male	Young Adults (18-45 years)	Untrained	Apparently Healthy	Apparently Healthy	Creatine Monohydrate	Creatine Monohydrate	2008
Bassit, R. A., Curi, R., & Costa Rosa, L. F. B. P. (2008). Creatine supplementation reduces plasma levels of pro-inflammatory cytokines and PGE 2 after a half-ironman competition. Amino acids, 35, 425-431.	Bassit, Curi, & Costa Rosa (2008)	11 triathletes	RDBP	Creatine Age: 40.3 years; Wt: 76.3 kg; Placebo Age: 40.3 years; Wt: 76.3 kg	5 days	CrM 20 g/d or placbeo for 5 days	-	Reduced increases in plasma levels of cytokines following Cr supplementation	None reported.	Male	Young Adults (18-45 years)	Athlete	Apparently Healthy	Apparently Healthy	Creatine Monohydrate	Creatine Monohydrate	2008
Hadjicharalambous, M., Kilduff, L. P., & Pitsiladis, Y. P. (2008). Brain serotonin and dopamine modulators, perceptual responses and endurance performance during exercise in the heat following creatine supplementation. Journal of the International Society of Sports Nutrition, 5, 1-12.	Hadjicharalambous et al. (2008)	21 endurance-trained males	RDBP	Creatine Age: 27 years; Wt: 72.7 kg; Placebo Age: 27 years; Wt: 71 kg	7 days	CrM 20 g/d or placebo for 7 days	-	reduced rectal temperature, heart rate, ratings of perceived leg fatigue, plasma tryptophan and free-tryptophan:tyrosine ratio	None reported.	Male	Young Adults (18-45 years)	Trained	Apparently Healthy	Apparently Healthy	Creatine Monohydrate	Creatine Monohydrate	2008
Little, J. P., Forbes, S. C., Candow, D. G., Cornish, S. M., & Chilibeck, P. D. (2008). Creatine, arginine α-ketoglutarate, amino acids, and medium-chain triglycerides and endurance and performance. International journal of sport nutrition and exercise metabolism, 18(5), 493-508.	Little et al. (2008)	37 males	RDBP	Creatine + A-AKG Age: 22 years; Wt: 81.1 kg; Creatine Age: 22 years; Wt: 79.9; Placebo Age: 22 years; Wt: 78.9 kg	10 days	CrM + A-AKG 8.11 g/d, CrM 7.99 g/d, or placbeo for 10 days	-	Peak power increased	None reported.	Male	Young Adults (18-45 years)	Trained	Apparently Healthy	Apparently Healthy	Creatine Monohydrate	Creatine Monohydrate	2008
Rawson, E. S., Lieberman, H. R., Walsh, T. M., Zuber, S. M., Harhart, J. M., & Matthews, T. C. (2008). Creatine supplementation does not improve cognitive function in young adults. Physiology & behavior, 95(1-2), 130-134.	Rawson et al. (2008)	22 non-vegetarian subject	RDBP	Creatine Age: 21 years; Wt: 73.8 kg; Placebo Age: 20.6 years; Wt: 77 kg	42 days	-	CrM 0.03 g/kg/d or placebo for 42 days	Did not improve cognitive processing	None reported.	Combined Cohort	Young Adults (18-45 years)	Untrained	Apparently Healthy	Apparently Healthy	Creatine Monohydrate	Creatine Monohydrate	2008
Cancela, P., Ohanian, C., Cuitiño, E., & Hackney, A. C. (2008). Creatine supplementation does not affect clinical health markers in football players. British journal of sports medicine, 42(9), 731-735.	Cancela et al. (2008)	14 football players	RDBP	Creatine Age: 19 years; Wt: 64.8 kg; Placebo Age: 19.6 years; Wt: 70 kg	56 days	CrM 15 g/d or placebo for 7 days	CrM 3 g/d or placebo for 49 days	Increased total body mass, decreased serum glucose	None reported.	Male	Young Adults (18-45 years)	Athlete	Apparently Healthy	Apparently Healthy	Creatine Monohydrate	Creatine Monohydrate	2008
Gualano, B., Novaes, R. B., Artioli, G. G., Freire, T. O., Coelho, D. F., Scagliusi, F. B., ... & Lancha, A. H. (2008). Effects of creatine supplementation on glucose tolerance and insulin sensitivity in sedentary healthy males undergoing aerobic training. Amino acids, 34, 245-250.	Gulano et al. (2008)	22 subjects	RDBP	Creatine Age: 24.4 years; Wt: 75.5 kg; Placebo Age: 24.2 years; Wt: 75.5 kg	84 days	CrM 20 g/d or placebo for 7 days	CrM 10 g/d or placebo for 77 days	No changes for the outcome variables	None reported.	Unspecified	Young Adults (18-45 years)	Untrained	Apparently Healthy	Apparently Healthy	Creatine Monohydrate	Creatine Monohydrate	2008
Ostojic SM, Ahmetovic Z. Gastrointestinal distress after creatine supplementation in athletes: are side effects dose dependent? Res Sports Med. 2008;16(1):15-22. doi: 10.1080/15438620701693280. PubMed PMID: 18373286.	Ostojic & Ahmetovic (2008)	59 professional male soccer players	RPDB	Creatine Age: 25.2 years; Wt: 76.2 kg; Placebo Age: 25.2 years; Wt: 76.2 kg	28 days	-	CrM 2x5 g/d, CrM 1x10g/d or placebo for 28 days	Short-term CrM does not have any detrimental effect on the GI tract if taken in a recommended amount (10 g per day in two equal doses).	Side effects were reported for creatine (15 gastrointestinal/abdominal distress, 1 muscle cramps and pain-related issue, 2 nausea) or placebo (19 gastrointestinal/abdominal distress, 1 muscle cramps and pain-related issues, 3 nausea).	Male	Young Adults (18-45 years)	Athlete	Apparently Healthy	Apparently Healthy	Creatine Monohydrate	Creatine Monohydrate	2008
Jäger R, Metzger J, Lautmann K, Shushakov V, Purpura M, Geiss KR, et al. The effects of creatine pyruvate and creatine citrate on performance during high intensity exercise. J Int Soc Sports Nutr. 2008;5:4. Epub 2008/02/14. doi: 1550-2783-5-4 [pii], 10.1186/1550-2783-5-4. PubMed PMID: 18269769; PubMed Central PMCID: 2276184.	Jager et al., (2008)	49 healthy male subjects	DBP	Creatine-pyruvate Age: 26.8 years; Wt: 81.7 kg;Creatine-citrate Age: 26.7 years; Wt: 78.1 kg; Placebo Age: 26.3 years; Wt: 77.6 kg	28 days	-	Cr-pyr: 5 g/d for 28 days( 60% Cr, 40% pyr) Cr-cit: 5 g/d for 28 days(65% cr and 35% citrate)	Increased mean power for the Cr groups. Cr-Cit increase force during intermittent handgrip exercise, increase oxygen consumption with Cr-Pyr	None reported.	Male	Young Adults (18-45 years)	Untrained	Apparently Healthy	Apparently Healthy	Creatine Citrate	Other	2008
Eliot KA, Knehans AW, Bemben DA, Witten MS, Carter J, Bemben MG. The effects of creatine and whey protein supplementation on body composition in men aged 48 to 72 years during resistance training. J Nutr Health Aging. 2008;12(3):208-12. PubMed PMID: 18309444	Eliot et al. (2008)	42 males	RDBP	Creatine Age: 60 years; Wt: 91.1 kg;Creatine+ Whey Age: 60 years; Wt: 92.6 kg; Placebo Age: 60 years; Wt: 98 kg	45 days	Cr:7 g/d for 3 days, Cr+Whey 7g/d for 3 days	Cr:5 g/d for 42 days, Cr+Whey 5g/d for 42 days	No changes in body composition	None reported.	Male	Middle-Age Adults (45-65 years)	Untrained	Apparently Healthy	Apparently Healthy	Creatine Monohydrate	Creatine Monohydrate	2008
Bender A, Samtleben W, Elstner M, Klopstock T. Long-term creatine supplementation is safe in aged patients with Parkinson disease. Nutr Res. 2008;28(3):172-8. Epub 2008/12/17. doi: S0271-5317(08)00016-X [pii], 10.1016/j.nutres.2008.01.001. PubMed PMID: 19083405	Bender et al. (2008)	60 patients with Parkinson disease	RDBP	Creatine Age: 60 years ; Placebo Age: 58.7 years;	730 days	20 g/d for 6 days	2 g/d for 168 days, 4 g/d for 556 days	CrM supplementation appeared safe for Parkinson patients	Side effects were reported for creatine (29 gastrointestinal/abdominal distress, 32 impaired concentration, 10 dizziness, 3 nausea, 3 edema, 6 palpitation-related issues, 32 fatigue-related issues) or placebo (6 gastrointestinal/abdominal distress, 47 impaired concentration, 18 dizziness, 41 fatigue).	Combined Cohort	Middle-Age Adults (45-65 years)	Clinical - Physical/Health	Apparently Healthy	Apparently Healthy	Creatine Monohydrate	Creatine Monohydrate	2008
Candow DG, Little JP, Chilibeck PD, Abeysekara S, Zello GA, Kazachkov M, et al. Low-dose creatine combined with protein during resistance training in older men. Med Sci Sports Exerc. 2008;40(9):1645-52. doi: 10.1249/MSS.0b013e318176b310. PubMed PMID: 18685526.	Candow et al. (2008)	40 older males	RDBP	Creatine+ Protein Age: 67.3 years; Wt: 82.5 kg;Creatine Age: 65.5 years; Wt: 86 kg Placebo Age: 64.1 years; Wt: 82.9 kg	1 days	-	Cr+ Protein: 8.25 g/d for 30 days, Cr: 8.6 g/d for 30 days	Increased body mass and total muscle thickness, increased lean mass and bench press strength, decreased myofibrillar protein degradation and reduced NTx	None reported.	Male	Older Adults (>65 years)	Untrained	Apparently Healthy	Apparently Healthy	Creatine Monohydrate	Creatine Monohydrate	2008
Deacon SJ, Vincent EE, Greenhaff PL, Fox J, Steiner MC, Singh SJ, et al. Randomized controlled trial of dietary creatine as an adjunct therapy to physical training in chronic obstructive pulmonary disease. Am J Respir Crit Care Med. 2008;178(3):233-9. Epub 2008/04/19. doi: 10.1164/rccm.200710-1508OC. PubMed PMID: 18420964.	Deacon et al. (2008)	100 COPD patients	RDBP	Creatine Age: 67.6 years; Wt: 74.9 kg; Placebo Age: 68.3 years; Wt: 72.8 kg	54 days	CrM 22 g/d or placebo for 5 days	CrM 3.76 g/d or placebo for 49 days	No differences between groups for the outcomes variables	Side effects were reported for creatine (1 gastrointestinal/abdominal distress) or placebo, but the reported frequencies are unclear.	Combined Cohort	Older Adults (>65 years)	Clinical - Physical/Health	Apparently Healthy	Apparently Healthy	Creatine Monohydrate	Creatine Monohydrate	2008
Taes YE, Marescau B, De Vriese A, De Deyn PP, Schepers E, Vanholder R, et al. Guanidino compounds after creatine supplementation in renal failure patients and their relation to inflammatory status. Nephrol Dial Transplant. 2008;23(4):1330-5. doi: 10.1093/ndt/gfm793. PubMed PMID: 18048424.	Taes et al. (2008)	20 male haemodialysis patients	RDBPC	Creatine Age: 71 years; Wt: 75 kg; Placebo Age: 71 years; Wt: 75 kg	28 days	-	CrM 2 g/d or placebo for 28 days	Decreases guanidinoacetate, increased alpha-keto-gamma-guanidinovaleric acid	None reported.	Male	Older Adults (>65 years)	Clinical - Physical/Health	Apparently Healthy	Apparently Healthy	Creatine Monohydrate	Creatine Monohydrate	2008
Bassit RA, Curi R, Costa Rosa LF. Creatine supplementation reduces plasma levels of pro-inflammatory cytokines and PGE2 after a half-ironman competition. Amino Acids. 2008;35(2):425-31. Epub 20071004. doi: 10.1007/s00726-007-0582-4. PubMed PMID: 17917696.	Bassit et al. (2008)	11 triathletes performing an half-ironman	RPDB	Creatine Age: 40.3 years; Wt: 76.3 kg; Placebo Age: 40.3 years; Wt: 76.3 kg	5 days	CrM 20 g/d or placebo for 5 days	-	↓ TNFa, INFa, IL-1b, PGE2, IL-6 24 h after race compared to PL. At 48 h, reduced TNFa, INFa, PGE2.	None reported.	Male	Young Adults (18-45 years)	Athlete	Cardiometabolic/Cardiopulmonary	Clinical Populations	Creatine Monohydrate	Creatine Monohydrate	2008
Malin SK, Cotugna N, Fang CS. Effect of creatine supplementation on muscle capacity in individuals with multiple sclerosis. Journal of Dietary Supplements. 2008;5(1):20-32. PubMed PMID: 22433042.	Malin, Cotugna, & Fang (2008)	11 multiple sclerosis individuals	RDBPC	Creatine Age: 44.2 years; Wt: 80.3 kg; Placebo Age: 44.2 years; Wt: 80.3 kg	14 days	CrM 20 g/d or placebo for 7 days	CrM 5 g/d or placebo for 7 days	Did not improve muscle capacity or habitual fatigue	None reported.	Unspecified	Young Adults (18-45 years)	Clinical - Physical/Health	Other	Clinical Populations	Creatine Monohydrate	Creatine Monohydrate	2008
Gotshalk LA, Kraemer WJ, Mendonca MA, Vingren JL, Kenny AM, Spiering BA, et al. Creatine supplementation improves muscular performance in older women. Eur J Appl Physiol. 2008;102(2):223-31. Epub 20071018. doi: 10.1007/s00421-007-0580-y. PubMed PMID: 17943308.	Gotshalk et al. (2008)	30 elderly females	RDBP	Creatine Age: 63.3 years; Wt: 67.1 kg; Placebo Age: 63 years; Wt: 67.8 kg	7 days	CrM 20 g/d or placebo for 7 days	-	Increased bench press, leg press, body mass, and fat free mass, and decreased tandem gait test time	None reported.	Female	Middle-Age Adults (45-65 years)	Untrained	Renal	Clinical Populations	Creatine Monohydrate	Creatine Monohydrate	2008
Deldicque L, Atherton P, Patel R, Theisen D, Nielens H, Rennie MJ, Francaux M. Effects of resistance exercise with and without creatine supplementation on gene expression and cell signaling in human skeletal muscle. J Appl Physiol (1985). 2008 Feb;104(2):371-8. doi: 10.1152/japplphysiol.00873.2007. Epub 2007 Nov 29. PMID: 18048590.	Deldicque et al. (2008)	9 healthy young men	RDBPC	Creatine Age: 21.7 years; Wt: 78.1 kg; Placebo Age: 21.7 years; Wt: 78.1 kg	8 days	CrM 21 g/d or placebo for 5 days	CrM 21 g/d or placebo for 3 days	Cr had no effect on anabolic signaling	None reported.	Male	Young Adults (18-45 years)	Untrained	Apparently Healthy	Apparently Healthy	Creatine Monohydrate	Creatine Monohydrate	2008
Gualano B, Novaes RB, Artioli GG, Freire TO, Coelho DF, Scagliusi FB, Rogeri PS, Roschel H, Ugrinowitsch C, Lancha AH Jr. Effects of creatine supplementation on glucose tolerance and insulin sensitivity in sedentary healthy males undergoing aerobic training. Amino Acids. 2008 Feb;34(2):245-50. doi: 10.1007/s00726-007-0508-1. Epub 2007 Mar 30. PMID: 17396216.	Gulano et al. (2008; )	22 subjects	RDBP	Creatine Age: 24.4 years; Wt: 71.5 kg; Placebo Age: 24.2 years; Wt: 76.1 kg	84 days	CrM 0.3 g/kg/d or placebo for 7 days	CrM 10 g/d or placebo for 77 days	Cr drecreased area under the curve in an oral glucose tolerance test.	None reported.	Male	Young Adults (18-45 years)	Untrained	Apparently Healthy	Apparently Healthy	Creatine Monohydrate	Creatine Monohydrate	2008
Gualano B, Ugrinowitsch C, Artioli GG, Benatti FB, Scagliusi FB, Harris RC, Lancha AH Jr. Does creatine supplementation improve the plasma lipid profile in healthy male subjects undergoing aerobic training? J Int Soc Sports Nutr. 2008 Oct 3;5:16. doi: 10.1186/1550-2783-5-16. PMID: 18831767; PMCID: PMC2583972.	Gualano et al. (2008)	22 sedentary males	RDBP	Creatine Age: 24.4 years; Wt: 72.2 kg; Placebo Age: 24.2 years; Wt: 76.1 kg	84 days	CrM 0.3 g/kg/d or placebo for 7 days	CrM 10 g/d or placebo for 77 days	CrM had no effect.	None reported.	Unspecified	Young Adults (18-45 years)	Untrained	Apparently Healthy	Apparently Healthy	Creatine Monohydrate	Creatine Monohydrate	2008
Gualano B, Ugrinowitsch C, Novaes RB, Artioli GG, Shimizu MH, Seguro AC, Harris RC, Lancha AH Jr. Effects of creatine supplementation on renal function: a randomized, double-blind, placebo-controlled clinical trial. Eur J Appl Physiol. 2008 May;103(1):33-40. doi: 10.1007/s00421-007-0669-3. Epub 2008 Jan 11. PMID: 18188581.	Gualano et al. (2008)	18 sedentary males	RDBP	Creatine Age: 24.2 years; Wt: 74.84 kg; Placebo Age: 24.6 years; Wt: 74.84 kg	84 days	CrM 0.3 g/kg/d or placebo for 7 days	CrM 10 g/d or placebo for 77 days	CrM had no effect.	None reported.	Male	Young Adults (18-45 years)	Untrained	Apparently Healthy	Apparently Healthy	Creatine Monohydrate	Creatine Monohydrate	2008
Sakellaris G, Nasis G, Kotsiou M, Tamiolaki M, Charissis G, Evangeliou A. Prevention of traumatic headache, dizziness and fatigue with creatine administration. A pilot study. Acta Paediatr. 2008 Jan;97(1):31-4. doi: 10.1111/j.1651-2227.2007.00529.x. Epub 2007 Dec 3. PMID: 18053002; PMCID: PMC2583396.	Sakellaris et al. (2008)	39 children and adolescents	R	Creatine Age: 9.5 years; Wt: 38.5 kg	168 days	-	CrM 0.4 g/kg/d or placebo for 168 days	Improved duration of post traumatic amnesia, intubation, and intensive care unit stay, as well as improvements in recorded of headaches, dizziness, and fatigue	None reported.	Unspecified	Children/Adolescents (<18 years)	Untrained	Apparently Healthy	Apparently Healthy	Creatine Monohydrate	Creatine Monohydrate	2008
Juhász I, Györe I, Csende Z, Rácz L, Tihanyi J. Creatine supplementation improves the anaerobic performance of elite junior fin swimmers. Acta Physiol Hung. 2009 Sep;96(3):325-36. doi: 10.1556/APhysiol.96.2009.3.6. PMID: 19706374.	Juhasz et al. (2009)	16 male fin swimmers ages 14-17	RDBP	Creatine Age: 15.9 years; Wt: 62.4 kg; Placebo Age: 15.9 years; Wt: 62.4 kg	5 days	CrM 20 g/d or placebo for 5 days	-	lower lactate concentrations 5-min post exercise, faster time in first and second swimming sessions	None reported.	Male	Children/Adolescents (<18 years)	Athlete	Apparently Healthy	Apparently Healthy	Creatine Monohydrate	Creatine Monohydrate	2009
Kingsley M, Cunningham D, Mason L, Kilduff LP, McEneny J. Role of creatine supplementation on exercise-induced cardiovascular function and oxidative stress. Oxid Med Cell Longev. 2009 Sep-Oct;2(4):247-54. doi: 10.4161/oxim.2.4.9415. PMID: 20716911; PMCID: PMC2763263.	Kingsley et al. (2009)	18 active males ages 21-22	RDBP	Creatine Age: 21.7 years; Wt: 77.9 kg; Placebo Age: 21.2 years; Wt: 84.3 kg	5 days	CrM 20 g/d or placebo for 5 days	-	No influence on lipid peroxidation, resistance of low density lipoprotein to oxidative stress, or plasma concentrations of non-enzymatic antioxidants.No effect to cardiorespiratory responses	None reported.	Male	Young Adults (18-45 years)	Untrained	Apparently Healthy	Apparently Healthy	Creatine Monohydrate	Creatine Monohydrate	2009
Sale C, Harris RC, Florance J, Kumps A, Sanvura R, Poortmans JR. Urinary creatine and methylamine excretion following 4 x 5 g x day(-1) or 20 x 1 g x day(-1) of creatine monohydrate for 5 days. J Sports Sci. 2009 May;27(7):759-66. doi: 10.1080/02640410902838237. PMID: 19437189.	Sale et al. (2009)	9 male participants ages 19-37	2 arm counterbalanced experimental trial	Creatine Age: 26 years; Wt: 83.8 kg; Placebo Age: 28 years; Wt: 83.8 kg	5 days	CrM 20 g/d or 4 x 5 g/d bolus or placebo for 5 days	-	Less excretion of methylamine	None reported.	Male	Young Adults (18-45 years)	Untrained	Apparently Healthy	Apparently Healthy	Creatine Monohydrate	Creatine Monohydrate	2009
Ling J, Kritikos M, Tiplady B. Cognitive effects of creatine ethyl ester supplementation. Behav Pharmacol. 2009 Dec;20(8):673-9. doi: 10.1097/FBP.0b013e3283323c2a. PMID: 19773644.	Ling, Kritikos, & Tiplady (2009)	34 participants ages 18-24,	two-factor mixed measures design	Creatine Age: 21 years; Wt: 74 kg; Placebo Age: 21 years; Wt: 74 kg	14 days	Creatine ethyl ester 5 g/d or placebo for 14 days	-	Improve cognitive performance and reaction time	None reported.	Unspecified	Young Adults (18-45 years)	Untrained	Apparently Healthy	Apparently Healthy	Creatine Monohydrate	Creatine Monohydrate	2009
van der Merwe J, Brooks NE, Myburgh KH. Three weeks of creatine monohydrate supplementation affects dihydrotestosterone to testosterone ratio in college-aged rugby players. Clin J Sport Med. 2009 Sep;19(5):399-404. doi: 10.1097/JSM.0b013e3181b8b52f. PMID: 19741313.	van der Merwe, Brooks, & Myburgh (2009)	20 college-aged rugby players ages	RDBPC	Creatine Age: 20 years; Wt: 96 kg; Placebo Age: 20 years; Wt: 96 kg	21 days	CrM 25 g/d or placebo for 7 days	CrM 5 g/d or placebo for 14 days	No change to serum testosterone levels. DHT increased following loading and maintenance phases, as well as the DHT:T ratio increased	None reported.	Unspecified	Young Adults (18-45 years)	Athlete	Apparently Healthy	Apparently Healthy	Creatine Monohydrate	Creatine Monohydrate	2009
Kerksick CM, Wilborn CD, Campbell WI, Harvey TM, Marcello BM, Roberts MD, Parker AG, Byars AG, Greenwood LD, Almada AL, Kreider RB, Greenwood M. The effects of creatine monohydrate supplementation with and without D-pinitol on resistance training adaptations. J Strength Cond Res. 2009 Dec;23(9):2673-82. doi: 10.1519/JSC.0b013e3181b3e0de. PMID: 19858753.	Kerksick et al. (2009)	24 resistance trained males ages 18-25	RDB	Creatine Age: 22.2 years; Wt: 82.3 kg; Placebo Age: 22.2 years; Wt: 82.3 kg	28 days	CrM 20 g/d or placebo for 5 days	CrM 5 g/d or placebo for 23 days	Improvements in upper and lower body strength and body composition, greater increases in lean mass and fat-free mass for the CrM only group	None reported.	Male	Young Adults (18-45 years)	Trained	Apparently Healthy	Apparently Healthy	Creatine Monohydrate	Creatine Monohydrate	2009
Graef JL, Smith AE, Kendall KL, Fukuda DH, Moon JR, Beck TW, Cramer JT, Stout JR. The effects of four weeks of creatine supplementation and high-intensity interval training on cardiorespiratory fitness: a randomized controlled trial. J Int Soc Sports Nutr. 2009 Nov 12;6:18. doi: 10.1186/1550-2783-6-18. PMID: 19909536; PMCID: PMC2780977.	Graef et al. (2009)	43 recreationally active males ages 18-26	RDBP	Creatine Age: 22 years; Wt: 83 kg; Placebo Age: 22.6 years; Wt: 83 kg	28 days	CrM 20 g/d or placebo for 10 days	CrM 5 g/d or placebo for 20 days	Improvements in VO2peak and VO2peak at time to exhaustion, as well as improved VT	None reported.	Male	Young Adults (18-45 years)	Recreationally Active	Apparently Healthy	Apparently Healthy	Creatine Monohydrate	Creatine Monohydrate	2009
Kendall KL, Smith AE, Graef JL, Fukuda DH, Moon JR, Beck TW, Cramer JT, Stout JR. Effects of four weeks of high-intensity interval training and creatine supplementation on critical power and anaerobic working capacity in college-aged men. J Strength Cond Res. 2009 Sep;23(6):1663-9. doi: 10.1519/JSC.0b013e3181b1fd1f. PMID: 19675499.	Kendall et al. (2009)	42 recreationally active males ages 18-28	RDBP	Creatine Age: 23 years; Wt: 82.2 kg; Placebo Age: 23.6 years; Wt: 82.2 kg	30 days		CrM 10 g/d or placebo for 30 days	Improvements in critical power, no changes in anaerobic working capacity	None reported.	Male	Young Adults (18-45 years)	Recreationally Active	Apparently Healthy	Apparently Healthy	Creatine Monohydrate	Creatine Monohydrate	2009
Spillane M, Schoch R, Cooke M, Harvey T, Greenwood M, Kreider R, et al. The effects of creatine ethyl ester supplementation combined with heavy resistance training on body composition, muscle performance, and serum and muscle creatine levels. J Int Soc Sports Nutr. 2009;6:6. Epub 2009/02/21. doi: 1550-2783-6-6 [pii], 10.1186/1550-2783-6-6. PubMed PMID: 19228401; PubMed Central PMCID: 2649889.	Spillane et al. (2009)	30 apparently healthy males ages 18-22 (80.3 ± 18.5 kg)	RDBP	Creatine Age: 20.4 years; Wt: 89.5 kg; Placebo Age: 20.4 years; Wt: 80.4 kg	48 days	CrM 20 g/d for 5 days, Cr ethyl ester 20/g, or placebo for 5 days	CrM 5 g/d for 43 days, Cr ethyl ester 5/g, or placebo for 43 days	Improved body composition, body water, muscle strength, and muscle power	None reported.	Male	Young Adults (18-45 years)	Untrained	Apparently Healthy	Apparently Healthy	Creatine Monohydrate	Creatine Monohydrate	2009
Leader A, Amital D, Rubinow A, Amital H. An open-label study adding creatine monohydrate to ongoing medical regimens in patients with the fibromyalgia syndrome. Ann N Y Acad Sci. 2009 Sep;1173:829-36. doi: 10.1111/j.1749-6632.2009.04811.x. PMID: 19758235.	Leader et al. (2009)	30 female patients with fibromyalgia	Open-label study	Creatine Age: 40 years; Wt: 79.5 kg; Placebo Age: 40 years; Wt: 79.5 kg	56 days	CrM 3 g/d or placebo for 21 days	CrM 5 g/d or placebo for 35 days	Improvements in fibromyalgia severity, quality of life and sleep, disability and pain	None reported.	Female	Young Adults (18-45 years)	Clinical - Physical/Health	Apparently Healthy	Apparently Healthy	Creatine Monohydrate	Creatine Monohydrate	2009
Jahangir E, Vita JA, Handy D, Holbrook M, Palmisano J, Beal R, Loscalzo J, Eberhardt RT. The effect of L-arginine and creatine on vascular function and homocysteine metabolism. Vasc Med. 2009 Aug;14(3):239-48. doi: 10.1177/1358863X08100834. PMID: 19651674; PMCID: PMC2840406.	Jahangir et al. (2009)	112 subjects	RDBP	Creatine Age: 60 years; Wt: 78.5 kg; Placebo Age: 58 years; Wt: 78.5 kg	4 days	CrM 21 g/d or placebo for 4 days	-	No negative effect to renal function, Cr increased homocysteine concentrations	None reported.	Combined Cohort	Middle-Age Adults (45-65 years)	Clinical - Physical/Health	Apparently Healthy	Apparently Healthy	Creatine Monohydrate	Creatine Monohydrate	2009
Law YL, Ong WS, GillianYap TL, Lim SC, Von Chia E. Effects of two and five days of creatine loading on muscular strength and anaerobic power in trained athletes. J Strength Cond Res. 2009 May;23(3):906-14. doi: 10.1519/JSC.0b013e3181a06c59. PMID: 19387386.	Law et al. (2009)	17 trained males	RDBP	Creatine Age: 23.1 years; Wt: 76.1 kg; Placebo Age: 26.4 years; Wt: 75.1 kg	5 days	CrM 20 g/d or placebo for 5 days	-	Improvements in average anaerobic power and back squat strength	None reported.	Male	Young Adults (18-45 years)	Trained	Neurological	Clinical Populations	Creatine Monohydrate	Creatine Monohydrate	2009
Johnston AP, Burke DG, MacNeil LG, Candow DG. Effect of creatine supplementation during cast-induced immobilization on the preservation of muscle mass, strength, and endurance. J Strength Cond Res. 2009 Jan;23(1):116-20. doi: 10.1519/jsc.0b013e31818efbcc. PMID: 19130643.	Johnston et al. (2009)	7 healthy male subjects	RSBPC	Creatine Age: 22 years; Wt: 81 kg; Placebo Age: 22 years; Wt: 81 kg	7 days	CrM 20 g/d or placebo for 6 days	-	Better maintenance of lean tissue mass, elbow flexor strength and endurance, and elbow extensor strength and endurance for the Cr treatment	None reported.	Male	Young Adults (18-45 years)	Untrained	Renal	Clinical Populations	Creatine Monohydrate	Creatine Monohydrate	2009
Cooke MB, Rybalka E, Williams AD, Cribb PJ, Hayes A. Creatine supplementation enhances muscle force recovery after eccentrically-induced muscle damage in healthy individuals. J Int Soc Sports Nutr. 2009 Jun 2;6:13. doi: 10.1186/1550-2783-6-13. PMID: 19490606; PMCID: PMC2697134.	Cooke et al. (2009)	14 untrained male participants	RDBP	Creatine Age: 21.7 years; Wt: 74.4 kg; Placebo Age: 22.6 years; Wt: 77.9 kg	21 days	CrM 21 g/d or placbeo for 5 days	CrM 7.7 g/d or placebo for 14 days	Improved isokinetic and isometric knee extension strength, lowered plasma creatine kinase levels 48, 72, and 96 hours, as well as 7 days, post exercise	None reported.	Male	Young Adults (18-45 years)	Untrained	Cardiometabolic/Cardiopulmonary	Clinical Populations	Creatine Monohydrate	Creatine Monohydrate	2009
Rosene J, Matthews T, Ryan C, Belmore K, Bergsten A, Blaisdell J, et al. Short and longer-term effects of creatine supplementation on exercise induced muscle damage. J Sports Sci Med. 2009;8(1):89-96. PubMed PMID: 24150561; PubMed Central PMCID: PMC3737793.	Rosene et al. (2009)	20 males	RDBP	Creatine Age: 21.6 years; Wt: 84 kg; Placebo Age: 21.6 years; Wt: 84 kg	36 days	CrM 20 g/d or placebo for 7 days	CrM 6 g/d or placebo for 23 days	No effect to the indirect muscle damage biomarkers, increased isometric force	None reported.	Male	Young Adults (18-45 years)	Untrained	Other	Clinical Populations	Creatine Monohydrate	Creatine Monohydrate	2009
Spillane M, Schoch R, Cooke M, Harvey T, Greenwood M, Kreider R, et al. The effects of creatine ethyl ester supplementation combined with heavy resistance training on body composition, muscle performance, and serum and muscle creatine levels. J Int Soc Sports Nutr. 2009;6:6. Epub 2009/02/21. doi: 1550-2783-6-6 [pii], 10.1186/1550-2783-6-6. PubMed PMID: 19228401; PubMed Central PMCID: 2649889.	Spillane et al. (2009)	30 apparently healthy males	RDBP	Creatine Age: 20.4 years; Wt: 89.5 kg; Placebo Age: 20.4 years; Wt: 80.4 kg	48 days	Cr: 20 g/d for 5 days, Cr ethyl ester: 20/g for 5 days	Cr: 5 g/d for 43 days, Cr ethyl ester: 5/g for 43 days	Improved body composition, body water, muscle strength, and muscle power	None reported.	Male	Young Adults (18-45 years)	Untrained	Musculoskeletal	Clinical Populations	Creatine Ethyl-Ester	Other	2009
Cornish SM, Candow DG, Jantz NT, Chilibeck PD, Little JP, Forbes S, Abeysekara S, Zello GA. Conjugated linoleic acid combined with creatine monohydrate and whey protein supplementation during strength training. Int J Sport Nutr Exerc Metab. 2009 Feb;19(1):79-96. doi: 10.1123/ijsnem.19.1.79. PMID: 19403955.	Cornish et al. (2009)	69 participants (52 males and 17 females)	RDBP	Creatine Age: 22.2 years; Wt: 112.95 kg; Placebo Age: 23.25 years; Wt: 71.9 kg	40 days	-	Conjugated linoleic acid+Creatine +Whey:6g/d of CLA,9g/d of creatine, and 36 g/d for whey for 40 days, Creatine+Whey: 9g/d of creatine, and 36 g/d for whey for 40 days	The CCP group had greater increases in bench press and leg perss than other groups.	None reported.	Combined Cohort	Young Adults (18-45 years)	Trained	Apparently Healthy	Apparently Healthy	Creatine Monohydrate	Creatine Monohydrate	2009
Easton C, Calder A, Prior F, Dobinson S, I'Anson R, MacGregor R, Mohammad Y, Kingsmore D, Pitsiladis YP. The effects of a novel "fluid loading" strategy on cardiovascular and haematological responses to orthostatic stress. Eur J Appl Physiol. 2009 Apr;105(6):899-908. doi: 10.1007/s00421-008-0976-3. Epub 2009 Jan 14. PMID: 19142656.	Easton et al. (2009)	19 helathy males	RSBP	Creatine Age: 26 years; Wt: 73.3 kg; Placebo Age: 28 years; Wt: 73 kg	7 days		CrH2O 11.4 g/d + 1 g/kg/d for Glycerol or placebo for 7 days	BM and TBW increased along with blood pressure.	None reported.	Male	Young Adults (18-45 years)	Untrained	Apparently Healthy	Apparently Healthy	Creatine HCL	Other	2009
Kingsley M, Cunningham D, Mason L, Kilduff LP, McEneny J. Role of creatine supplementation on exercise-induced cardiovascular function and oxidative stress. Oxid Med Cell Longev. 2009 Sep-Oct;2(4):247-54. doi: 10.4161/oxim.2.4.9415. PMID: 20716911; PMCID: PMC2763263.	Kingsley et al. (2009)	18 active males	DBP	Creatine Age: 21.7 years; Wt: 77.9 kg; Placebo Age: 21.2 years; Wt: 84.3 kg	5 days	CrM 20 g/d or placebo for 5 days	-	Cr had no effect on lipid peroxidation .	None reported.	Male	Young Adults (18-45 years)	Untrained	Apparently Healthy	Apparently Healthy	Creatine HCL	Other	2009
Law YL, Ong WS, GillianYap TL, Lim SC, Von Chia E. Effects of two and five days of creatine loading on muscular strength and anaerobic power in trained athletes. J Strength Cond Res. 2009 May;23(3):906-14. doi: 10.1519/JSC.0b013e3181a06c59. PMID: 19387386.	Law et al. (2009)	17 physically active healthy young men	RDBP	Creatine Age: 23.1 years; Wt: 76.07 kg; Placebo Age: 26.44 years; Wt: 75.07 kg	5 days	CrM 20 g/d or placebo for 5 days	-	Cr had no effect after 2 days of supplementation but did have increase strength and power after 5 days	None reported.	Male	Young Adults (18-45 years)	Recreationally Active	Apparently Healthy	Apparently Healthy	Creatine Monohydrate	Creatine Monohydrate	2009
Banerjee B, Sharma U, Balasubramanian K, Kalaivani M, Kalra V, Jagannathan NR. Effect of creatine monohydrate in improving cellular energetics and muscle strength in ambulatory Duchenne muscular dystrophy patients: a randomized, placebo-controlled 31P MRS study. Magn Reson Imaging. 2010;28(5):698-707. doi: 10.1016/j.mri.2010.03.008. PubMed PMID: 20395096.	Banerjee et al. (2010)	33 young males with Duchenne muscular dystrophy	RSBP	Creatine Age: 7 years; Wt: 18 kg; Placebo Age: 7.2 years; Wt: 18 kg	56 days	-	CrM 5 g/d or placebo for 56 days	Improved the muscle PCr/Pi ratio	None reported.	Male	Children/Adolescents (<18 years)	Clinical - Physical/Health	Apparently Healthy	Apparently Healthy	Creatine Monohydrate	Creatine Monohydrate	2010
Fukuda DH, Smith AE, Kendall KL, Dwyer TR, Kerksick CM, Beck TW, et al. The effects of creatine loading and gender on anaerobic running capacity. J Strength Cond Res. 2010;24(7):1826-33. doi: 10.1519/JSC.0b013e3181e06d0e. PubMed PMID: 20543729.	Fukuda et al. (2010)	50 recreationally active college-aged males and females	RDBP	Creatine Age: 21.5 years; Wt: 77.8 kg; Placebo Age: 25.7 years; Wt: 70.9 kg	5 days	Creatine citrate 20 g/d or placebo for 5 days	-	Anaerobic running capacity increased in men but not women	None reported.	Combined Cohort	Young Adults (18-45 years)	Recreationally Active	Apparently Healthy	Apparently Healthy	Creatine Monohydrate	Creatine Monohydrate	2010
Fukuda DH, Smith AE, Kendall KL, Stout JR. The possible combinatory effects of acute consumption of caffeine, creatine, and amino acids on the improvement of anaerobic running performance in humans. Nutr Res. 2010;30(9):607-14. doi: 10.1016/j.nutres.2010.09.004. PubMed PMID: 20934602.	Fukuda et al. (2010)	10 moderately trained, recreationally active maless and females	RSBPC	Creatine Age: 25.7 years; Wt: 70.9 kg; Placebo Age: 21.5 years; Wt: 70 kg	3 days	Active preworkout supplement (ACT): did not give values for creatine for 3 days	-	The ACT had Higher anaerobic running capacity and increases in body weight	None reported.	Combined Cohort	Young Adults (18-45 years)	Recreationally Active	Apparently Healthy	Apparently Healthy	Creatine Monohydrate	Creatine Monohydrate	2010
Bassit RA, Pinheiro CH, Vitzel KF, Sproesser AJ, Silveira LR, Curi R. Effect of short-term creatine supplementation on markers of skeletal muscle damage after strenuous contractile activity. Eur J Appl Physiol. 2010;108(5):945-55. doi: 10.1007/s00421-009-1305-1. PubMed PMID: 19956970	Bassit et al. (2010)	8 Ironman triathletes	RDBP	Creatine Age: 38 years; Wt: 77.4 kg; Placebo Age: 37 years; Wt: 76.7 kg	5 days	CrM+CHO/Maltodextrine: 20 g/d of CrM and 50g of CHO for 5 days	-	Lower plasma creatine kinase and blood lactate levels post Ironman competition, as well as lower liver injury biomarkers	None reported.	Unspecified	Young Adults (18-45 years)	Athlete	Apparently Healthy	Apparently Healthy	Creatine Monohydrate	Creatine Monohydrate	2010
Bemben MG, Witten MS, Carter JM, Eliot KA, Knehans AW, Bemben DA. The effects of supplementation with creatine and protein on muscle strength following a traditional resistance training program in middle-aged and older men. J Nutr Health Aging. 2010;14(2):155-9. PubMed PMID: 20126965.	Bemben et al. (2010)	42 males	RDBP	Creatine Age: 56.1 years; Wt: 91.1 kg; Placebo Age: 56.1 years; Wt: 91.1 kg	98 days	Cr:7 g/d of Cr for 6 days, Cr+Protein;7 g/d of Cr for 6 days	Cr: 5g/d of Cr for 6 days, Cr+Protein5 g/d of Cr and 35g/d of Whey protein for 6 days	Increased strength and lean body mass but there was no difference between Cr only, Creatine+Protein, or Placebo groups	None reported.	Male	Middle-Age Adults (45-65 years)	Untrained	Apparently Healthy	Apparently Healthy	Creatine Monohydrate	Creatine Monohydrate	2010
Cornelissen VA, Defoor JG, Stevens A, Schepers D, Hespel P, Decramer M, et al. Effect of creatine supplementation as a potential adjuvant therapy to exercise training in cardiac patients: a randomized controlled trial. Clin Rehabil. 2010;24(11):988-99. doi: 10.1177/0269215510367995. PubMed PMID: 20576665.	Cornelissen et al (2010)	70 cardiac patients	RDBP	Creatine Age: 55 years; Wt: 78.7 kg; Placebo Age: 59.7 years; Wt: 78.7 kg	91.31 days	CrM 15 g/d or placebo for 7 days	CrM 5 g/d or placebo for 77 days	No differences noted between groups	None reported.	Combined Cohort	Middle-Age Adults (45-65 years)	Clinical - Physical/Health	Apparently Healthy	Apparently Healthy	Creatine Monohydrate	Creatine Monohydrate	2010
Hickner RC, Dyck DJ, Sklar J, Hatley H, Byrd P. Effect of 28 days of creatine ingestion on muscle metabolism and performance of a simulated cycling road race. J Int Soc Sports Nutr. 2010;7:26. doi: 10.1186/1550-2783-7-26. PubMed PMID: 20609257; PubMed Central PMCID: PMC290992	Hickner et al. (2010)	12 adult males	RDBP	Creatine Age: 27 years; Wt: 78 kg; Placebo Age: 27.3 years; Wt: 78 kg	28 days	-	CrM 3 g/d or placebo for 28 days	Cr increased plasma volume but did not affect final sprint or power output for final sprint after 2-hour cycling.	None reported.	Male	Young Adults (18-45 years)	Untrained	Neurological	Clinical Populations	Creatine Monohydrate	Creatine Monohydrate	2010
Camic CL, Hendrix CR, Housh TJ, Zuniga JM, Mielke M, Johnson GO, et al. The effects of polyethylene glycosylated creatine supplementation on muscular strength and power. J Strength Cond Res. 2010;24(12):3343-51. doi: 10.1519/JSC.0b013e3181fc5c5c. PubMed PMID: 21068676.	Camic et al. (2010)	22 untrained males	RDBP	Creatine Age: 22.1 years; Wt: 80.3 kg; Placebo Age: 22.1 years; Wt: 80.3 kg	28 days	-	Polyethylene glycosylated creatine (PEG-creatine) 5 g/d or placebo for 28 days	Peg-Cr Increased 1RM for bench press	None reported.	Male	Young Adults (18-45 years)	Untrained	Cardiometabolic/Cardiopulmonary	Clinical Populations	Creatine Monohydrate	Creatine Monohydrate	2010
Hammett ST, Wall MB, Edwards TC, Smith AT. Dietary supplementation of creatine monohydrate reduces the human fMRI BOLD signal. Neurosci Lett. 2010 Aug 2;479(3):201-5. doi: 10.1016/j.neulet.2010.05.054. Epub 2010 May 24. PMID: 20570601.	Hammett et al. (2010)	22 healthy partiicpants	QE	Creatine Age: 28.59 years; Wt: 85.7 kg; Placebo Age: 25 years; Wt: 77.6 kg	7 days	CrM 20 g/d or placebo for 5 days	CrM 5 g/d or placebo for 2 days	Cr improved cognitive function and decreased blood oxygen level dependent response	None reported.	Unspecified	Young Adults (18-45 years)	Untrained	Apparently Healthy	Apparently Healthy	Creatine Monohydrate	Creatine Monohydrate	2010
Saremi A, Gharakhanloo R, Sharghi S, Gharaati MR, Larijani B, Omidfar K. Effects of oral creatine and resistance training on serum myostatin and GASP-1. Mol Cell Endocrinol. 2010 Apr 12;317(1-2):25-30. doi: 10.1016/j.mce.2009.12.019. Epub 2009 Dec 22. PMID: 20026378.	Saremi et al. (2010)	Twenty-seven healthy non-resistance-trained young men	RDBP	Creatine Age: 23.85 years; Wt: 77.59 kg; Placebo Age: 22.28 years; Wt: 77.2 kg	56 days	CrM 0.3 g/kg/d or placebo for 7 days	CrM 0.03 g/kg/d or placebo for 49 days	Cr with resistance training decreased myostatin and GASP-1.	None reported.	Male	Young Adults (18-45 years)	Recreationally Active	Apparently Healthy	Apparently Healthy	Creatine Monohydrate	Creatine Monohydrate	2010
Schmitz SM, Hofheins JE, Lemieux R. Nine weeks of supplementation with a multi-nutrient product augments gains in lean mass, strength, and muscular performance in resistance trained men. J Int Soc Sports Nutr. 2010 Dec 16;7:40. doi: 10.1186/1550-2783-7-40. PMID: 21162744; PMCID: PMC3016253.	Schmitz et al. (2010)	20 healthy men	RDBP	Creatine Age: 21.9 years; Wt: 81.1 kg; Placebo Age: 23.9 years; Wt: 79.9 kg	63 days	-	SOmaxP Maximum Performance:4 g creatine mono- hydrate), carbohydrate (39 g maltodextrin) and protein (7 g whey protein hydrolysate), Comparator Product:4 g creatine mono- hydrate), carbohydrate (39 g maltodextrin) and protein (7 g whey protein hydrolysate),	SOmaxP had increased Bench press, lean mass and reps to failure.	Side effects were reported for creatine, but the reported frequencies are unclear with a presence of gastrointestinal/abdominal and nausea-related issues.	Male	Young Adults (18-45 years)	Untrained	Apparently Healthy	Apparently Healthy	Creatine Monohydrate	Creatine Monohydrate	2010
Kondo, D. G., Sung, Y. H., Hellem, T. L., Fiedler, K. K., Shi, X., Jeong, E. K., & Renshaw, P. F. (2011). Open-label adjunctive creatine for female adolescents with SSRI-resistant major depressive disorder: a 31-phosphorus magnetic resonance spectroscopy study. Journal of affective disorders, 135(1-3), 354-361.	Kondo et al. (2011)	5 female adolescents with major depressive disorder	OL	Creatine Age: 15.5 years; Wt: 53 kg; Placebo Age: 15.5 years; Wt: 53 kg	56 days	-	CrM 4 g/d or placebo for 56 days	Children’s Depression Rating Sclae-Revised scores delined with no serious adverse events occuring (i.e., self-harm or suicide attempts); Increased brain phosphocreatine concentrations	None reported.	Female	Children/Adolescents (<18 years)	Clinical - Congitive	Apparently Healthy	Apparently Healthy	Creatine Monohydrate	Creatine Monohydrate	2011
Freilinger, M., Dunkler, D., Lanator, I., Mühl, A., Fowler, B., & Bodamer, O. A. (2011). Effects of creatine supplementation in Rett syndrome: a randomized, placebo-controlled trial. Journal of Developmental & Behavioral Pediatrics, 32(6), 454-460.	Freilinger et al. (2011)	18 female patients with Rett syndrome	RDBPC	Creatine Age: 10.1 years; Wt: 20 kg; Placebo Age: 15.2 years; Wt: 25 kg	182.62 days	-	CrM 200mg/kg/d or placebo for 168 days	Increase global methylation, Total and subscores of Rett Syndrome Motor and Behavioral Assessment improved albeit statistical significance	None reported.	Female	Children/Adolescents (<18 years)	Clinical - Physical/Health	Apparently Healthy	Apparently Healthy	Creatine Monohydrate	Creatine Monohydrate	2011
Cook, C. J., Crewther, B. T., Kilduff, L. P., Drawer, S., & Gaviglio, C. M. (2011). Skill execution and sleep deprivation: effects of acute caffeine or creatine supplementation-a randomized placebo-controlled trial. Journal of the international society of sports nutrition, 8, 1-8.	Cook et al. (2011)	10 elite rugby players	RDBPC	Creatine Age: 20 years; Wt: 90 kg; Placebo Age: 20 years; Wt: 90 kg	1 days	Cr low dose : 4.5g/d for 1 day Cr High dose: 9 g/d for 1 day	-	No effect to performance, higher testosterone among the 100 mg/kg Cr dose	None reported.	Male	Young Adults (18-45 years)	Athlete	Apparently Healthy	Apparently Healthy	Creatine Monohydrate	Creatine Monohydrate	2011
Lee, C. L., Lin, J. C., & Cheng, C. F. (2011). Effect of caffeine ingestion after creatine supplementation on intermittent high-intensity sprint performance. European journal of applied physiology, 111, 1669-1677.	Lee, Lin, & Cheng (2011)	12 physically active males	RDBPC	Creatine Age: 19 years; Wt: 69.9 kg; Placebo Age: 19 years; Wt: 69.9 kg	5 days	Cr+Placebo 20.97 g/d for 5 days then 6mg/kg/d for 6 days of placebo Cr+Caf:20.97 g/d for 5 days then 6mg/kg/d for 6 days of placebo	-	Cr higher mean and peak power during sprints, as well as increased heart rates, plasma lactate, and glucose following the Cr + caffeine treatment	None reported.	Male	Young Adults (18-45 years)	Recreationally Active	Apparently Healthy	Apparently Healthy	Creatine Monohydrate	Creatine Monohydrate	2011
Rahimi R. Creatine supplementation decreases oxidative DNA damage and lipid peroxidation induced by a single bout of resistance exercise. J Strength Cond Res. 2011 Dec;25(12):3448-55. doi: 10.1519/JSC.0b013e3182162f2b. PMID: 22080314.	Rahimi (2011)	27 resistance-trained males	RDBP	Creatine Age: 21.6 years; Wt: 71.9 kg; Placebo Age: 21.2 years; Wt: 69.1 kg	7 days	CrM: 20 g/d or placebo for 7 days	-	Cr Reduced oxidative DNA damage and lipid peroxidation induced by a single bout of resistance exercise	None reported.	Male	Young Adults (18-45 years)	Trained	Apparently Healthy	Apparently Healthy	Creatine Monohydrate	Creatine Monohydrate	2011
Sanchez-Gonzalez MA, Wieder R, Kim JS, Vicil F, Figueroa A. Creatine supplementation attenuates hemodynamic and arterial stiffness responses following an acute bout of isokinetic exercise. Eur J Appl Physiol. 2011 Sep;111(9):1965-71. doi: 10.1007/s00421-011-1832-4. Epub 2011 Jan 20. PMID: 21249385.	Sanchez-Gonzalez et al. (2011)	16 healthy males	RDBP	Creatine Age: 22.9 years; Wt: 78.9 kg; Placebo Age: 22.3 years; Wt: 80 kg	21 days	-	CrM 10 g/d or placebo for 21 days	Cr increases in systolic blood pressure, heart rate, and rate pressure product, as well as increases in brachial-ankle pulse wave velocity	None reported.	Male	Young Adults (18-45 years)	Untrained	Apparently Healthy	Apparently Healthy	Creatine Monohydrate	Creatine Monohydrate	2011
Lamontagne-Lacasse, M., Nadon, R., & Goulet, E. D. (2011). Effect of creatine supplementation jumping performance in elite volleyball players. International journal of sports physiology and performance, 6(4), 525-533.	Lamontagne-Lacasse et al. (2011)	12 elite male volleyball players	RDBP	Creatine Age: 22 years; Wt: 84 kg; Placebo Age: 22 years; Wt: 84 kg	28 days	-	CrM : 20 g/d in days 1–4, 10 g/d on days 5-6, and 5 g/d on days 7-28	Improved spike jump and block jump performance	None reported.	Male	Young Adults (18-45 years)	Athlete	Apparently Healthy	Apparently Healthy	Creatine Monohydrate	Creatine Monohydrate	2011
Taylor L, Poole C, Pena E, Lewing M, Kreider R, Foster C, Wilborn C. Effects of Combined Creatine Plus Fenugreek Extract vs. Creatine Plus Carbohydrate Supplementation on Resistance Training Adaptations. J Sports Sci Med. 2011 Jun 1;10(2):254-60. PMID: 24149869; PMCID: PMC3761853.	Taylor et al. (2011)	47 resistance-trained males	RDBP	Creatine Age: 21 years; Wt: 85 kg; Placebo Age: 19.8 years; Wt: 86.6 kg	56 days	-	Placebo: 70 g/d of dextrose, CrM: 5 g/d, or CrM+fenugreek extract: 3.5 g/d + 900 mg/d for 56 days	Increases in lean mass and bench press 1RM	Side effects were reported for the group that received creatine and fenugreek extract: 2 reported gastrointestinal issues.	Male	Young Adults (18-45 years)	Trained	Apparently Healthy	Apparently Healthy	Creatine Monohydrate	Creatine Monohydrate	2011
Benton D, Donohoe R. The influence of creatine supplementation on the cognitive functioning of vegetarians and omnivores. British Journal of Nutrition. 2011;105(7):1100-1105. doi:10.1017/S0007114510004733	Benton & Donohoe (2011)	128 young female adults	RDBP	Creatine Age: 20.5 years; Wt: 72 kg; Placebo Age: 20.3 years; Wt: 72 kg	5 days	CrM 20 g/d or placebo for 5 days	-	Better indexes of memory and choice reaction-time task outcomes	Side effects were reported, but group and frequency were not specified for gastrointestinal/abdominal-related issues, bloating, neurological-related issues, or headaches.	Female	Young Adults (18-45 years)	Recreationally Active	Apparently Healthy	Apparently Healthy	Creatine Monohydrate	Creatine Monohydrate	2011
Beis LY, Polyviou T, Malkova D, Pitsiladis YP. The effects of creatine and glycerol hyperhydration on running economy in well trained endurance runners. J Int Soc Sports Nutr. 2011;8(1):24. doi: 10.1186/1550-2783-8-24. PubMed PMID: 22176668; PubMed Central PMCID: PMC3283512.	Beis et al. (2011)	15 male endurance runners	Pre-Post Experimental trial	Creatine Age: 24 years; Wt: 69.5 kg; Placebo Age: 24 years; Wt: 69.5 kg	7 days	CrM 20 g/d or placebo for 7 days	-	Increased body mass and total body water, Attenuated heart rate and core temperature responses to heat stress	Side effects were reported for creatine (1 gastrointestinal/abdominal distress) and placebo, but the reported frequencies are unclear.	Male	Young Adults (18-45 years)	Athlete	Apparently Healthy	Apparently Healthy	Creatine Monohydrate	Creatine Monohydrate	2011
Neves M, Jr., Gualano B, Roschel H, Lima FR, Lucia de Sa-Pinto A, Seguro AC, et al. Effect of creatine supplementation on measured glomerular filtration rate in postmenopausal women. Appl Physiol Nutr Metab. 2011;36(3):419-22. Epub 20110516. doi: 10.1139/h11-014. PubMed PMID: 21574777.	Neves et al. (2011; #2)	26 postmenopausal females	RDBP	Creatine Age: 59 years; Wt: 78.7 kg; Placebo Age: 57 years; Wt: 78.7 kg	84 days	CrM 20 g/d or placebo for 7 days	CrM 5 g/d or placebo for 77 days	No effect to kidney function biomarkers	None reported.	Female	Middle-Age Adults (45-65 years)	Untrained	Apparently Healthy	Apparently Healthy	Creatine Monohydrate	Creatine Monohydrate	2011
Gualano B, de Salles Painelli V, Roschel H, Lugaresi R, Dorea E, Artioli GG, et al. Creatine supplementation does not impair kidney function in type 2 diabetic patients: a randomized, double-blind, placebo-controlled, clinical trial. Eur J Appl Physiol. 2011;111(5):749-56. doi: 10.1007/s00421-010-1676-3. PubMed PMID: 20976468.	Gualano et al. (2011)	Male and female type 2 diabetics	RDBP	Creatine Age: 57.5 years; Wt: 85.3 kg; Placebo Age: 57.5 years; Wt: 85.3 kg	84 days	-	CrM 5 g/d or placebo for 84 days	CrM group had higher muscle phosphorylcreatine content, No other changes noted for kidney function	None reported.	Combined Cohort	Middle-Age Adults (45-65 years)	Clinical - Physical/Health	Apparently Healthy	Apparently Healthy	Creatine Monohydrate	Creatine Monohydrate	2011
Gualano B, V DESP, Roschel H, Artioli GG, Neves M, Jr., De Sa Pinto AL, et al. Creatine in type 2 diabetes: a randomized, double-blind, placebo-controlled trial. Med Sci Sports Exerc. 2011;43(5):770-8. doi: 10.1249/MSS.0b013e3181fcee7d. PubMed PMID: 20881878.	Gualano et al. (2011; #2)	25 type 2 diabetics	RDBP	Creatine Age: 57.5 years; Wt: 85.3 kg; Placebo Age: 56.4 years; Wt: 85.3 kg	84 days	-	CrM 5 g/d or placebo for 84 days	No changes found for muscle carnosine content in the gastrocnemius or soleus	None reported.	Combined Cohort	Middle-Age Adults (45-65 years)	Clinical - Physical/Health	Apparently Healthy	Apparently Healthy	Creatine Monohydrate	Creatine Monohydrate	2011
Fumagalli S, Fattirolli F, Guarducci L, Cellai T, Baldasseroni S, Tarantini F, et al. Coenzyme Q10 terclatrate and creatine in chronic heart failure: a randomized, placebo-controlled, double-blind study. Clin Cardiol. 2011;34(4):211-7. doi: 10.1002/clc.20846. PubMed PMID: 21462215.	Fumagalli et al. (2011)	67 patients wtih stable chronic heart failure	RDBP	Creatine Age: 72 years; Wt: 73 kg; Placebo Age: 71 years; Wt: 76 kg	56 days	-	CrM 340 mg/d + 320 mg/d CoQ10 or placbeo for 56 days	Increased peak VO2 on exercise test	None reported.	Unspecified	Older Adults (>65 years)	Clinical - Physical/Health	Apparently Healthy	Apparently Healthy	Creatine Monohydrate	Creatine Monohydrate	2011
Cook, C. J., Crewther, B. T., Kilduff, L. P., Drawer, S., & Gaviglio, C. M. (2011). Skill execution and sleep deprivation: effects of acute caffeine or creatine supplementation-a randomized placebo-controlled trial. Journal of the international society of sports nutrition, 8, 1-8.	Cook et al. (2011)	10 elite rugby players	RDBPC	Creatine Age: 20 years; Wt: 90 kg; Placebo Age: 20 years; Wt: 90 kg	1 days	CrM: 50 or 100 mg/kg for an acute (1 time) dose	-	No effect to performance, higher testosterone among the 100 mg/kg Cr dose	None reported.	Male	Young Adults (18-45 years)	Athlete	Cardiometabolic/Cardiopulmonary	Clinical Populations	Creatine Monohydrate	Creatine Monohydrate	2011
Mohebbi H, Rahnama N, Moghadassi M, Ranjbar K. Effect of creatine supplementation on sprint and skill performance in young soccer players. Middle-East J Sci Res. 2012;12(3):397-401	Mohebbi et al. (2012)	17 young male soccer players	RDBP	Creatine Age: 17.4 years; Wt: 21.3 kg; Placebo Age: 17 years; Wt: 21.1 kg	7 days	CrM 20 g/d or placebo for 7 days	-	Soccer specific dribble test times, spring-power test times, and vertical jump height improved, as well as dribble, vertical jump height, and power test times were superior for CrM than PLA	None reported.	Male	Children/Adolescents (<18 years)	Athlete	Apparently Healthy	Apparently Healthy	Creatine Monohydrate	Creatine Monohydrate	2012
Percario S, Domingues SP, Teixeira LF, Vieira JL, de Vasconcelos F, Ciarrocchi DM, et al. Effects of creatine supplementation on oxidative stress profile of athletes. J Int Soc Sports Nutr. 2012;9(1):56. doi: 10.1186/1550-2783-9-56. PubMed PMID: 23259853; PubMed Central PMCID: PMC3543170.	Percario et al. (2012)	26 male handball athletes	RDBP	Creatine Age: 17 years; Wt: 79 kg; Placebo Age: 17 years; Wt: 80 kg	32 days	CrM 20 g/d or placebo for 5 days	CrM 5 g/d or placebo for 27 days	increased 1RM following CrM supplementation	None reported.	Male	Children/Adolescents (<18 years)	Athlete	Apparently Healthy	Apparently Healthy	Creatine Monohydrate	Creatine Monohydrate	2012
Kastello G, Asuncion E, Boyd M, Exsted N, Hildebrant SA, Reidt RR, et al., editors. Creatine Monohydrate: Daily Blood Pressure Monitoring During the Loading Phase of Supplementation. MEDICINE AND SCIENCE IN SPORTS AND EXERCISE; 2012: LIPPINCOTT WILLIAMS & WILKINS 530 WALNUT ST, PHILADELPHIA, PA 19106-3621 USA.	Kastello et al. (2012)	24 non-trained or moderately trained males	RDBP	Creatine Age: 21.5 years; Wt: 85.1 kg; Placebo Age: 21.5 years; Wt: 84.8 kg	5 days	CrM 20 g/d or placebo for 5 days	-	Decreased active range of motion of the shoulder extension with no influence to blood pressure	None reported.	Male	Young Adults (18-45 years)	Recreationally Active	Apparently Healthy	Apparently Healthy	Creatine Monohydrate	Creatine Monohydrate	2012
Polyviou TP, Easton C, Beis L, Malkova D, Takas P, Hambly C, et al. Effects of glycerol and creatine hyperhydration on doping-relevant blood parameters. Nutrients. 2012;4(9):1171-86. doi: 10.3390/nu4091171. PubMed PMID: 23112907; PubMed Central PMCID: PMC3475229.	Polyviou et al. (2012)	9 trained males	Experimental	Creatine Age: 32 years; Wt: 71 kg; Placebo Age: 32 years; Wt: 71 kg	7 days	CrM 2 x 10 g/d + 75 g for 7 days	-	No statistically significant alterations to doping-relevant blood parameters	Side effects were reported for creatine, but the reported frequencies are unclear. The Presence of gastrointestinal/abdominal distress was reported for the placebo group.	Male	Young Adults (18-45 years)	Trained	Apparently Healthy	Apparently Healthy	Creatine Monohydrate	Creatine Monohydrate	2012
Zuniga JM, Housh TJ, Camic CL, Hendrix CR, Mielke M, Johnson GO, et al. The effects of creatine monohydrate loading on anaerobic performance and one-repetition maximum strength. J Strength Cond Res. 2012;26(6):1651-6. doi: 10.1519/JSC.0b013e318234eba1. PubMed PMID: 21921817.	Zuniga et al. (2012)	22 male	RDBP	Creatine Age: 22.1 years; Wt: 75 kg; Placebo Age: 22.1 years; Wt: 79.8 kg	7 days	CrM 20 g/d or placebo for 7 days	-	Increased mean power with no other differences for the other outcomes	None reported.	Male	Young Adults (18-45 years)	Untrained	Apparently Healthy	Apparently Healthy	Creatine Monohydrate	Creatine Monohydrate	2012
Barros MP, Ganini D, Lorenco-Lima L, Soares CO, Pereira B, Bechara EJ, et al. Effects of acute creatine supplementation on iron homeostasis and uric acid-based antioxidant capacity of plasma after wingate test. J Int Soc Sports Nutr. 2012;9(1):25. doi: 10.1186/1550-2783-9-25. PubMed PMID: 22691230; PubMed Central PMCID: PMC3439332.	Barros et al. (2012)	18 male subjects	RDBP	Creatine Age: 23.1 years; Wt: 81.1 kg; Placebo Age: 23.1 years; Wt: 81.1 kg	7 days	CrM 20 g/d or placbeo for 7 days	-	Improved maximum anaerobic power and increase pro-oxidant free iron ions in plasma	Side effects were reported for creatine (3 gastrointestinal/abdominal) and placebo, but the reported frequencies are unclear.	Male	Young Adults (18-45 years)	Untrained	Apparently Healthy	Apparently Healthy	Creatine Monohydrate	Creatine Monohydrate	2012
del Favero S, Roschel H, Artioli G, Ugrinowitsch C, Tricoli V, Costa A, et al. Creatine but not betaine supplementation increases muscle phosphorylcreatine content and strength performance. Amino Acids. 2012;42(6):2299-305. doi: 10.1007/s00726-011-0972-5. PubMed PMID: 21744011.	del Favero et al. (2012)	34 males	RDBP	Creatine+ betaine Age: 24 years; Wt: 77.8 kgCreatine Age: 24 years; Wt: 77.8 kg; Placebo Age: 24 years; Wt: 73.8 kg	10 days	Creatine only: 20 g/d for 10 days Creatine+betaine: 20/d for 10 days	-	Greater muscle PCr content than PLA for the Cr groups; greater muscle power output for bench press and squat exercise for the Cr groups; Increased 1RM for squat and bench press for the Cr groups	None reported.	Male	Young Adults (18-45 years)	Untrained	Apparently Healthy	Apparently Healthy	Creatine Monohydrate	Creatine Monohydrate	2012
Polyviou TP, Pitsiladis YP, Lee WC, Pantazis T, Hambly C, Speakman JR, et al. Thermoregulatory and cardiovascular responses to creatine, glycerol and alpha lipoic acid in trained cyclists. J Int Soc Sports Nutr. 2012;9(1):29. doi: 10.1186/1550-2783-9-29. PubMed PMID: 22726625; PubMed Central PMCID: PMC3459729.	Polyviou et al. (2012; #2)	22 healthy endurance-trained cyclists	R trial	Creatine/Glycercerol/glucose Age: 31 years; Wt: 71 kg; Creatine/Glycercerol/glucose/Alanine Age: 32 years; Wt: 78 kg	7 days	Cr/Gly/Glu: 20 g/d for 7 days of creatine: Cr/Gly/Glu/Ala: 20g/d for 7 days of creatine	-	Total body water increased, as well as exercising heart rate and core temperature were lowe. Both groups had equal improvements in reponse to heat.	Side effects were reported for creatine (1 gastrointestinal/abdominal distress) or placebo, but the reported frequencies are unclear.	Male	Young Adults (18-45 years)	Athlete	Apparently Healthy	Apparently Healthy	Creatine Monohydrate	Creatine Monohydrate	2012
Lyoo IK, Yoon S, Kim TS, Hwang J, Kim JE, Won W, et al. A randomized, double-blind placebo-controlled trial of oral creatine monohydrate augmentation for enhanced response to a selective serotonin reuptake inhibitor in women with major depressive disorder. Am J Psychiatry. 2012;169(9):937-45. doi: 10.1176/appi.ajp.2012.12010009. PubMed PMID: 22864465; PubMed Central PMCID: PMC4624319.	Lyoo et al. (2012)	52 females with major depressive disorder	RDBP	Creatine Age: 45.7 years; Wt: 79.5 kg; Placebo Age: 47.5 years; Wt: 79.5 kg	56 days	CrM 3 g/d or placebo for 7 days	CrM 5 g/d or placebo for 49 days	Improved Hamilton Depression Rating Scale scores	Side effects were reported for creatine (6 headaches, 5 dizziness, 9 nausea, 6 palpitations, 2 sweating, and 2 appeitite-related) and for placebo (3 impaired concentration, 13 headache, 3 dizziness, 6 nausea, 2 sweating, 2 appeitite-related).	Female	Middle-Age Adults (45-65 years)	Clinical - Congitive	Apparently Healthy	Apparently Healthy	Creatine Monohydrate	Creatine Monohydrate	2012
Carvalho AP, Rassi S, Fontana KE, Correa Kde S, Feitosa RH. Influence of creatine supplementation on the functional capacity of patients with heart failure. Arq Bras Cardiol. 2012;99(1):623-9. Epub 2012/06/28. doi: 10.1590/s0066-782x2012005000056. PubMed PMID: 22735863.	Carvalho et al. (2012)	33 male heart failure patients	RDBP	Creatine Age: 51.7 years; Wt: 66 kg; Placebo Age: 59 years; Wt: 68.5 kg	168days	-	CrM 5 g/d or placebo (5g/d maltodextrin) for 168 days	No statistically significant differences noted for the functional capacity outcomes	None reported.	Male	Middle-Age Adults (45-65 years)	Clinical - Physical/Health	Apparently Healthy	Apparently Healthy	Creatine Monohydrate	Creatine Monohydrate	2012
Alves CR, Ferreira JC, de Siqueira-Filho MA, Carvalho CR, Lancha AH, Jr., Gualano B. Creatine-induced glucose uptake in type 2 diabetes: a role for AMPK-alpha? Amino Acids. 2012;43(4):1803-7. doi: 10.1007/s00726-012-1246-6. PubMed PMID: 22349765.	Alves et al. (2012)	10 type 2 diabetics	RDBP	Creatine Age: 59.1 years; Wt: 78.7 kg; Placebo Age: 57.3 years; Wt: 78.7 kg	84 days	-	CrM 5 g/d or placebo for 84 days	Increased AMPK-alpha content, which correlated to changes in Glut-4 translocation and HbA1c levels	None reported.	Unspecified	Middle-Age Adults (45-65 years)	Clinical - Physical/Health	Apparently Healthy	Apparently Healthy	Creatine Monohydrate	Creatine Monohydrate	2012
The effects of supplementation of creatine on total homocysteine Brian D Shelmadine, Geoffrey M Hudson, Thomas W Buford, Ann Grothe, Jen J Moreillon, Jean L Gutierrez, Rodney G Bowden, Ronald L Wilson, and Darryn W Willoughby Journal of Renal Nursing 2012 4:6, 278-283	Shelmadine et al. (2012)	16 patients with end-stage renal disease	OL	Creatine Age: 65 years; Wt: 75 kg;	30 days	-	CrM 5 g/d for 30 days	Homocysteine levels significantly increase	None reported.	Unspecified	Older Adults (>65 years)	Clinical - Physical/Health	Apparently Healthy	Apparently Healthy	Creatine Monohydrate	Creatine Monohydrate	2012
Jagim AR, Oliver JM, Sanchez A, Galvan E, Fluckey J, Riechman S, et al. A buffered form of creatine does not promote greater changes in muscle creatine content, body composition, or training adaptations than creatine monohydrate. J Int Soc Sports Nutr. 2012;9(1):43. doi: 10.1186/1550-2783-9-43. PubMed PMID: 22971354; PubMed Central PMCID: PMC3479057	Jagim et al. (2012)	36 resistance-trained participants	RDB	Creatine Age: 20.2 years; Wt: 82.1 kg;KAH 20.2 years; Wt: 82.1 kg: KAL: 20.2 years; Wt: 82.1 kg Placebo Age: 20.2 years; Wt: 82.1 kg	28 days	CrM: 20 g/d for 7 days KAH:20 g/d for 7 days	CrM:5 g/d for 21 days, KAH; 5 g/d for 21 days, KA-L: 1.5g/d for 28 days	Different forms of Cr assessed, no difference noted for the study outcomes.	None reported.	Unspecified	Young Adults (18-45 years)	Trained	Musculoskeletal	Clinical Populations	Creatine Monohydrate	Creatine Monohydrate	2012
Mercimek-Mahmutoglu S, Dunbar M, Friesen A, Garret S, Hartnett C, Huh L, Sinclair G, Stockler S, Wellington S, Pouwels PJ, Salomons GS, Jakobs C. Evaluation of two year treatment outcome and limited impact of arginine restriction in a patient with GAMT deficiency. Mol Genet Metab. 2012 Jan;105(1):155-8. doi: 10.1016/j.ymgme.2011.09.037. Epub 2011 Oct 6. PMID: 22019491.	Mercimek et al. (2012)	4-year old female with developmental regression	OLCS	Creatine Age: 4 years; Wt: 16 kg	168 days	-	CrM 400 mg/kg/d 4x a day for 168 days	Cr decreased CSF guanidonacetate	None reported.	Female	Children/Adolescents (<18 years)	Clinical - Physical/Health	Neurological	Clinical Populations	Creatine Monohydrate	Creatine Monohydrate	2012
Ndika JD, Johnston K, Barkovich JA, Wirt MD, O'Neill P, Betsalel OT, Jakobs C, Salomons GS. Developmental progress and creatine restoration upon long-term creatine supplementation of a patient with arginine:glycine amidinotransferase deficiency. Mol Genet Metab. 2012 May;106(1):48-54. doi: 10.1016/j.ymgme.2012.01.017. Epub 2012 Jan 27. PMID: 22386973.	Ndika et al. (2012)	9-year-old girl with glycine amidinotransferase deficiency	OLCS	Creatine Age: 9.27 years; Wt: 28 kg	3343.12962962963 days	-	ranged from .4 g//kg/d to .8 g/kg/d for 2920 days	Cr improved creatine/NAA ratios and cerebral creatine levels.	None reported.	Female	Children/Adolescents (<18 years)	Clinical - Physical/Health	Neurological	Clinical Populations	Creatine Monohydrate	Creatine Monohydrate	2012
Ormsbee MJ, Mandler WK, Thomas DD, Ward EG, Kinsey AW, Simonavice E, Panton LB, Kim JS. The effects of six weeks of supplementation with multi-ingredient performance supplements and resistance training on anabolic hormones, body composition, strength, and power in resistance-trained men. J Int Soc Sports Nutr. 2012 Nov 15;9(1):49. doi: 10.1186/1550-2783-9-49. PMID: 23153110; PMCID: PMC3542109.	Ormsbee et al. (2012)	24 resistance trained men	RDBP	Creatine Age: 24 years; Wt: 83.7 kg; Placebo Age: 24 years; Wt: 83.7 kg	18 days	-	8.06 g/d of multiple forms of creatine and beta alanine for 42 days (took it twice on the training days 3x/wk)	The MIPS had no effect	None reported.	Male	Young Adults (18-45 years)	Trained	Apparently Healthy	Apparently Healthy	Creatine Monohydrate	Creatine Monohydrate	2012
Valayannopoulos V, Boddaert N, Chabli A, Barbier V, Desguerre I, Philippe A, Afenjar A, Mazzuca M, Cheillan D, Munnich A, de Keyzer Y, Jakobs C, Salomons GS, de Lonlay P. Treatment by oral creatine, L-arginine and L-glycine in six severely affected patients with creatine transporter defect. J Inherit Metab Dis. 2012 Jan;35(1):151-7. doi: 10.1007/s10545-011-9358-9. Epub 2011 Jun 10. PMID: 21660517.	Valaynnopoulos et al. (2012)	6 patients with creatine transporter deficit	OL	Creatine Age: 10.5 years; Wt: 32 kg	1277.5 days	-	Cr only .4g/kg/d for 168 days, tthen Cr+ L-Arg & L-Gly for .4g/kg/d for 365 days	Cr improved muscluar symptoms but no cognitive improvements.	None reported.	Combined Cohort	Children/Adolescents (<18 years)	Clinical - Physical/Health	Other	Clinical Populations	Creatine Monohydrate	Creatine Monohydrate	2012
Deminice R, Rosa FT, Franco GS, Jordao AA, de Freitas EC. Effects of creatine supplementation on oxidative stress and inflammatory markers after repeated-sprint exercise in humans. Nutrition. 2013;29(9):1127-32. doi: 10.1016/j.nut.2013.03.003. PubMed PMID: 23800565.	Deminice et al. (2013)	25 U-20 male soccer players	RDBP	Creatine Age: 17.1 years; Wt: 73.3 kg; Placebo Age: 17.4 years; Wt: 72.1 kg	7 days	CrM 0.3 g/kg/d or placebo for 7 days	-	Greater average, maximum, and minimum power values for the Cr group compared to PLA, ↓ in inflammatory biomarkers, as well as lactate dehydrogenase	None reported.	Male	Children/Adolescents (<18 years)	Athlete	Apparently Healthy	Apparently Healthy	Creatine Monohydrate	Creatine Monohydrate	2013
Barber JJ, McDermott AY, McGaughey KJ, Olmstead JD, Hagobian TA. Effects of combined creatine and sodium bicarbonate supplementation on repeated sprint performance in trained men. J Strength Cond Res. 2013;27(1):252-8. doi: 10.1519/JSC.0b013e318252f6b7. PubMed PMID: 23254493.	Barber et al. (2013)	13 healthy trained males	RDBPC	Creatine Age: 21.1 years; Wt: 74.1 kg; Placebo Age: 21.1 years; Wt: 74.1 kg	2 days	Cr only: 20 g/d for 2 days,Cr + Sb: 20 g/d	-	Higher peak power for the Cr groups, Cr+sodium bicarbonate resulted in better spring performance	None reported.	Male	Young Adults (18-45 years)	Trained	Apparently Healthy	Apparently Healthy	Creatine Monohydrate	Creatine Monohydrate	2013
Manjarrez-Montes de Oca R, Farfan-Gonzalez F, Camarillo-Romero S, Tlatempa-Sotelo P, Francisco-Arguelles C, Kormanowski A, et al. Effects of creatine supplementation in taekwondo practitioners. Nutr Hosp. 2013;28(2):391-9. doi: 10.3305/nh.2013.28.2.6314. PubMed PMID: 23822690.	Manjarrez-Montes et al. (2013)	10 taekwondo males	RDBPC	Creatine Age: 20 years; Wt: 68.4 kg; Placebo Age: 20 years; Wt: 66.9 kg	42 days	-	CrM 50 mg/kg/d or placebo for 42 days	↑ fat mass and serum triglycerides	None reported.	Male	Young Adults (18-45 years)	Athlete	Apparently Healthy	Apparently Healthy	Creatine Monohydrate	Creatine Monohydrate	2013
Aguiar AF, Januario RS, Junior RP, Gerage AM, Pina FL, do Nascimento MA, et al. Long-term creatine supplementation improves muscular performance during resistance training in older women. Eur J Appl Physiol. 2013;113(4):987-96. doi: 10.1007/s00421-012-2514-6. PubMed PMID: 23053133.	Aguiar et al. (2013)	18 healthy females	RDBP	Creatine Age: 64 years; Wt: 60 kg; Placebo Age: 65 years; Wt: 57 kg	84 days	-	CrM 5 g/d or placebo (maltodextrin) for 84 days	↑ training volume, 1RM bench press, knee extension, and biceps curl performance, as well as ↑ fat-free mass and muscle mass with more efficiency in submaximal strength functional assessments	None reported.	Female	Middle-Age Adults (45-65 years)	Untrained	Apparently Healthy	Apparently Healthy	Creatine Monohydrate	Creatine Monohydrate	2013
Alves CR, Merege Filho CA, Benatti FB, Brucki S, Pereira RM, de Sa Pinto AL, et al. Creatine supplementation associated or not with strength training upon emotional and cognitive measures in older women: a randomized double-blind study. PLoS One. 2013;8(10):e76301. doi: 10.1371/journal.pone.0076301. PubMed PMID: 24098469; PubMed Central PMCID: PMC3789718.	Alves et al. (2013)	56 healthy older females	RDBP	(Cr 65.4 ± 11.7 kg; PLA 63.3 ± 8.9 kg; Cr+Training 68.4 ± 5.5 kg; PLA+Training 62.9 ± 5.9 kg)	168	Cr only and Cr+RT :20 g/d for 5 days	Cr only and Cr+RT :5 g/d for 163 days	↓ Geriatric Depression Scale scores, no differences in muscle strength performance	None reported.	Female	Middle-Age Adults (45-65 years)	Untrained	Apparently Healthy	Apparently Healthy	Creatine Monohydrate	Creatine Monohydrate	2013
Lugaresi R, Leme M, de Salles Painelli V, Murai IH, Roschel H, Sapienza MT, et al. Does long-term creatine supplementation impair kidney function in resistance-trained individuals consuming a high-protein diet? J Int Soc Sports Nutr. 2013;10(1):26. doi: 10.1186/1550-2783-10-26. PubMed PMID: 23680457; PubMed Central PMCID: PMC3661339.	Lugaresi et al. (2013)	26 young healthy males	RDBP	Creatine Age: 24 years; Wt: 80.4 kg; Placebo Age: 27 years; Wt: 78.4 kg	84 days	CrM 20 g/d or placebo for 5 days	CrM 5 g/d or placebo for 79 days	No differences in 51Cr-EDTA clearance, nor serum and urinary urea, electrolytes, proteinuria, or albuminuria	None reported.	Male	Young Adults (18-45 years)	Untrained	Musculoskeletal	Clinical Populations	Creatine Monohydrate	Creatine Monohydrate	2013
Dabidi Roshan V, Babaei H, Hosseinzadeh M, Arendt-Nielsen L. The effect of creatine supplementation on muscle fatigue and physiological indices following intermittent swimming bouts. J Sports Med Phys Fitness. 2013;53(3):232-9. PubMed PMID: 23715246.	Dabidi Roshan et al. (2013)	16 healthy non-elite swimgers	RDBP	Creatine Age: 19 years; Wt: 77 kg; Placebo Age: 18 years; Wt: 73 kg	6 days	CrM 20g/d or palcebo for 6 days	-	Cr reduced speed decrement and blood lactate levels during repeated swimming bouts	None reported.	Unspecified	Young Adults (18-45 years)	Athlete	Cardiometabolic/Cardiopulmonary	Clinical Populations	Creatine Monohydrate	Creatine Monohydrate	2013
Alves CR, Santiago BM, Lima FR, Otaduy MC, Calich AL, Tritto AC, et al. Creatine supplementation in fibromyalgia: a randomized, double-blind, placebo-controlled trial. Arthritis Care Res (Hoboken). 2013;65(9):1449-59. doi: 10.1002/acr.22020. PubMed PMID: 2355428	Alves et al. (2013; #2)	28 females with fibromyalgia	RDBP	Creatine Age: 48.7 years; Wt: 70.8 kg; Placebo Age: 49 years; Wt: 65 kg	168 days	CrM: 20 g/d or placebo for 5 days	CrM: 5 g/d or placebo for 107 days	Higher phosphorylcreatine content, greater muscle strength for leg and chest press exercises, ↑ isometric strength	None reported.	Female	Older Adults (>65 years)	Untrained	Cardiometabolic/Cardiopulmonary	Clinical Populations	Creatine Monohydrate	Creatine Monohydrate	2013
Alves CR, Merege Filho CA, Benatti FB, Brucki S, Pereira RM, de Sá Pinto AL, Lima FR, Roschel H, Gualano B. Creatine supplementation associated or not with strength training upon emotional and cognitive measures in older women: a randomized double-blind study. PLoS One. 2013 Oct 3;8(10):e76301. doi: 10.1371/journal.pone.0076301. PMID: 24098469; PMCID: PMC3789718.	Alves et al. Cr+ST (2013)	56 healthy older females	RDBP	Creatine Age: 66.9 years; Wt: 65.4 kg; CrM + RT Age: 66.4 years; Wt: 68.4 kg; Placebo Age: 67.3 years; Wt: 63.3 kg; Placebo +RT Age: 63.9 years; Wt: 62.9 kg	168	CrM only and CrM+RT :20 g/d for 5 days	CrM only and CrM+RT : 5 g/d for 163 days	↓ Geriatric Depression Scale scores, no differences in muscle strength performance	None reported.	Female	Older Adults (>65 years)	Untrained	Renal	Clinical Populations	Creatine Monohydrate	Creatine Monohydrate	2013
Antonio J, Ciccone V. The effects of pre versus post workout supplementation of creatine monohydrate on body composition and strength. J Int Soc Sports Nutr. 2013 Aug 6;10:36. doi: 10.1186/1550-2783-10-36. PMID: 23919405; PMCID: PMC3750511.	Antonio et al. (2013)	19 healhty recreational male bodybuilders	QE	Creatine Age: 23.1 years; Wt: 80.2 kg	20 days	-	Pre training CrM:5 g/d for 20 days, Post training CrM: 5 g/d for 20 days	Magnitude interferences shoowed post-workout creatine supplementation might be better for body composition and strenght.	None reported.	Male	Young Adults (18-45 years)	Trained	Apparently Healthy	Apparently Healthy	Creatine Monohydrate	Creatine Monohydrate	2013
Oliver JM, Joubert DP, Martin SE, Crouse SF. Oral creatine supplementation's decrease of blood lactate during exhaustive, incremental cycling. Int J Sport Nutr Exerc Metab. 2013 Jun;23(3):252-8. doi: 10.1123/ijsnem.23.3.252. Epub 2012 Nov 19. PMID: 23164647.	Oliver et al. (2013)	13 male participants	QE	Creatine Age: 23 years; Wt: 86.3 kg	6 days	CrM:20 g/d +60 g of glucose for 6 days	-	Cr decreases lactate concetrations during maximal cycling	None reported.	Male	Young Adults (18-45 years)	Untrained	Apparently Healthy	Apparently Healthy	Creatine Monohydrate	Creatine Monohydrate	2013
Veggi K FT, Machado M, Koch AJ, Santana SC, Oliveira SS, Stec MJ. Oral creatine supplementation augments the repeated bout effect. Int J Sport Nutr Exerc Metab. 2013 Aug;23(4):378-87. doi: 10.1123/ijsnem.23.4.378. Epub 2013 Jan 23. PMID: 23349298.	Veggi et al. (2013)	18 young helathy men	RP	Creatine Age: 23.9 years; Wt: 74.2 kg; Placebo Age: 24.3 years; Wt: 74.5 kg	6 days	20 g/d of CrM and dextrosol for 6 days	-	Cr reduced muscle soreness and serum CK after an exercise bout	None reported.	Male	Young Adults (18-45 years)	Untrained	Apparently Healthy	Apparently Healthy	Creatine Monohydrate	Creatine Monohydrate	2013
Deminice R, Rosa FT, Franco GS, da Cunha SF, de Freitas EC, Jordao AA. Short-term creatine supplementation does not reduce increased homocysteine concentration induced by acute exercise in humans. Eur J Nutr. 2014;53(6):1355-61. doi: 10.1007/s00394-013-0636-1. PubMed PMID: 24318038.	Deminice et al. (2014)	23 young U20 soccer players	RDBP	Creatine Age: 17.6 years; Wt: 72.9 kg; Placebo Age: 17.6 years; Wt: 72.9 kg	7 days	CrM: 21 g/d or placebo for 7 days	-	Cr ↓ plasma guanidinoacetic acid, but did not change homocysteine concentrations	None reported.	Male	Children/Adolescents (<18 years)	Athlete	Apparently Healthy	Apparently Healthy	Creatine Monohydrate	Creatine Monohydrate	2014
Oliver JM, Jagim AR, Pischel I, Jäger R, Purpura M, Sanchez A, Fluckey J, Riechman S, Greenwood M, Kelly K, Meininger C, Rasmussen C, Kreider RB. Effects of short-term ingestion of Russian Tarragon prior to creatine monohydrate supplementation on whole body and muscle creatine retention and anaerobic sprint capacity: a preliminary investigation. J Int Soc Sports Nutr. 2014 Feb 26;11(1):6. doi: 10…	Oliver et al. (2014)	10 recreationally trained males	RDBPC	Creatine Age: 20 years; Wt: 91.3 kg; Placebo Age: 20 years; Wt: 91.3 kg	5 days	CrM 10 g/d or placebo for 5 days	-	Increased muscle free Cr content, No effect to whole body Cr retention, muscle free Cr content, or anaerobic sprint capacity with the added CrM	None reported.	Male	Young Adults (18-45 years)	Recreationally Active	Apparently Healthy	Apparently Healthy	Creatine Monohydrate	Creatine Monohydrate	2014
Williams J, Abt G, Kilding AE. Effects of creatine monohydrate supplementation on simulated soccer performance. Int J Sports Physiol Perform. 2014 May;9(3):503-10. doi: 10.1123/ijspp.2013-0407. Epub 2014 Jan 15. PMID: 24434117.	Williams, Abt, & Kilding (2014)	16 healthy male soccer players	RDBP	Creatine Age: 25.4 years; Wt: 79.3 kg; Placebo Age: 26.7 years; Wt: 80.8 kg	7 days	CrM 20 g/d or placebo for 7 days	-	No differences between the groups	None reported.	Male	Young Adults (18-45 years)	Athlete	Apparently Healthy	Apparently Healthy	Creatine Monohydrate	Creatine Monohydrate	2014
Moraes Rd, Van Bavel D, Moraes BS, Tibiriçá E. Effects of dietary creatine supplementation on systemic microvascular density and reactivity in healthy young adults. Nutr J. 2014 Dec 15;13(1):115. doi: 10.1186/1475-2891-13-115. PMID: 25511659; PMCID: PMC4277830.	Moraes et al. (2014)	40 healthy males	Open label	Creatine Age: 27.7 years; Wt: 74.9 kg	7 days	CrM 20 g/d or placebo for 7 days	-	Cr supplementation increased creatinine and decreased uric acid plasma levels; Reductions in T3 and increases in T4 levels were observed; increases in cutaneous microvascular vasodilation was induced	None reported.	Male	Young Adults (18-45 years)	Untrained	Apparently Healthy	Apparently Healthy	Creatine Monohydrate	Creatine Monohydrate	2014
Camic CL, Housh TJ, Zuniga JM, Traylor DA, Bergstrom HC, Schmidt RJ, Johnson GO, Housh DJ. The effects of polyethylene glycosylated creatine supplementation on anaerobic performance measures and body composition. J Strength Cond Res. 2014 Mar;28(3):825-33. doi: 10.1519/JSC.0b013e3182a361a5. PMID: 23897021.	Camic et al. (2014)	77 adult males	RDBP	Creatine Age: 21.5 years; Wt: 81.7 kg; Placebo Age: 22.1 years; Wt: 81.7 kg	30 days	-	CrM or either 1.25 or 2.5 g/d for 30 days	Improvements in vertical jump, 20-yard shuttle run, 3-cone drill, bench press muscular endurance, ad body mass	None reported.	Male	Young Adults (18-45 years)	Untrained	Apparently Healthy	Apparently Healthy	Creatine Monohydrate	Creatine Monohydrate	2014
Camic et al. 2.5 g (2014)	Camic et al. (2014)	77 adult males	RDBP	Creatine Age: 21.5 years; Wt: 81.7 kg; Placebo Age: 22.1 years; Wt: 81.7 kg	30 days	-	CrM or either 1.25 or 2.5 g/d for 30 days	Improvements in vertical jump, 20-yard shuttle run, 3-cone drill, bench press muscular endurance, ad body mass	None reported.	Male	Young Adults (18-45 years)	Untrained	Apparently Healthy	Apparently Healthy	Creatine Monohydrate	Creatine Monohydrate	2014
Kendall KL, Moon JR, Fairman CM, Spradley BD, Tai CY, Falcone PH, Carson LR, Mosman MM, Joy JM, Kim MP, Serrano ER, Esposito EN. Ingesting a preworkout supplement containing caffeine, creatine, β-alanine, amino acids, and B vitamins for 28 days is both safe and efficacious in recreationally active men. Nutr Res. 2014 May;34(5):442-9. doi: 10.1016/j.nutres.2014.04.003. Epub 2014 Apr 13. PMID: 2491…	Kendall et al. (2014)	17 recreationally trained males	RDBP	Creatine Age: 20 years; Wt: 78 kg; Placebo Age: 22 years; Wt: 92.2 kg	28 days	-	CrM 5 g/d or placebo for 28 days	↑ % oxygen consumption per unit of time at ventilatory threshold and 1RM leg press with no changes noted for renal and hepatic clinical blood markers or resting hemodynamics	None reported.	Male	Young Adults (18-45 years)	Recreationally Active	Apparently Healthy	Apparently Healthy	Creatine Monohydrate	Creatine Monohydrate	2014
Kresta JY, Oliver JM, Jagim AR, Fluckey J, Riechman S, Kelly K, Meininger C, Mertens-Talcott SU, Rasmussen C, Kreider RB. Effects of 28 days of beta-alanine and creatine supplementation on muscle carnosine, body composition and exercise performance in recreationally active females. J Int Soc Sports Nutr. 2014 Nov 30;11(1):55. doi: 10.1186/s12970-014-0055-6. PMID: 25505854; PMCID: PMC4263036.	Kresta et al. (2014)	32 females	RDBP	Creatine Age: 21.5 years; Wt: 61.2 kg; Placebo Age: 21.5 years; Wt: 58.6 kg	28 days	CrM : 20 g/d for 7 days with or without beta-alanine (0.1g/kg/d)	CrM : 5 g/d for 7 days with or without beta-alanine (0.1g/kg/d)	No differences for the majority of the outcomes measures; however, the Cr group experienced greater relative peak power compared to PLA, while the beta-alanine only group experienced higher rates of fatigue	None reported.	Female	Young Adults (18-45 years)	Untrained	Apparently Healthy	Apparently Healthy	Creatine Monohydrate	Creatine Monohydrate	2014
Kresta et al. Cr + BA (2014)	Kresta et al. (2014)	32 females	RDBP	Creatine Age: 21.5 years; Wt: 59.2 kg; Placebo Age: 21.5 years; Wt: 58.6 kg	28 days	CrM : 20 g/d for 7 days with or without beta-alanine (0.1g/kg/d)	CrM : 5 g/d for 7 days with or without beta-alanine (0.1g/kg/d)	No differences for the majority of the outcomes measures; however, the Cr group experienced greater relative peak power compared to PLA, while the beta-alanine only group experienced higher rates of fatigue	None reported.	Female	Young Adults (18-45 years)	Untrained	Apparently Healthy	Apparently Healthy	Creatine Monohydrate	Creatine Monohydrate	2014
Claudino, J.G., Mezêncio, B., Amaral, S. et al. Creatine monohydrate supplementation on lower-limb muscle power in Brazilian elite soccer players. J Int Soc Sports Nutr 11, 32 (2014). https://doi.org/10.1186/1550-2783-11-32	Claudino et al. (2014)	23 Brazilian elite soccer players	RDBP	Creatine Age: 18.3 years; Wt: 69.9 kg; Placebo Age: 18.3 years; Wt: 69.9 kg	49 days	CrM 20 g/d or placebo for 7 days	CrM 5 g/d or placebo for 42 days	CrM prevented decrement in lower-limb muscle power compared to placebo	None reported.	Male	Young Adults (18-45 years)	Athlete	Apparently Healthy	Apparently Healthy	Creatine Monohydrate	Creatine Monohydrate	2014
Outlaw, J.J., Wilborn, C.D., Smith-Ryan, A.E. et al. Acute effects of a commercially-available pre-workout supplement on markers of training: a double-blind study. J Int Soc Sports Nutr 11, 40 (2014). https://doi.org/10.1186/s12970-014-0040-0	Outlaw et al. (2014)	20 males	RDBPcb	Creatine Age: 22 years; Wt: 76.9 kg; Placebo Age: 22.4 years; Wt: 76.9 kg	8 days	8.4 g of CrM-beta-alanine blend, 4.8 g of BCAAs, and 275 mg of total caffeine in the 30 g/d serving for 8 days	-	No difference between groups for the outcome measures	Side effects were reported for creatine (13 gastrointestinal/abdominal distress, 1 headache, 3 nausea) or placebo (3 nausea).	Male	Young Adults (18-45 years)	Trained	Apparently Healthy	Apparently Healthy	Creatine Monohydrate	Creatine Monohydrate	2014
Cooke MB, Brabham B, Buford TW, Shelmadine BD, McPheeters M, Hudson GM, Stathis C, Greenwood M, Kreider R, Willoughby DS. Creatine supplementation post-exercise does not enhance training-induced adaptations in middle to older aged males. Eur J Appl Physiol. 2014 Jun;114(6):1321-32. doi: 10.1007/s00421-014-2866-1. Epub 2014 Mar 16. PMID: 24633488; PMCID: PMC4019834.	Cooke et al. (2014)	20 males	RDBP	Creatine Age: 61.4 years; Wt: 88.2 kg; Placebo Age: 61.4 years; Wt: 88.2 kg	84 days	CrM 20 g/d + 0.1 g/kg/d carbohydrates or placebo for 7 days	CrM 5 g/d + 0.1 g/kg/d carbohydrates or placebo for 77 days	no supplement interaction effects were observed	None reported.	Male	Middle-Age Adults (45-65 years)	Recreationally Active	Apparently Healthy	Apparently Healthy	Creatine Monohydrate	Creatine Monohydrate	2014
Candow, D. G., Zello, G. A., Ling, B., Farthing, J. P., Chilibeck, P. D., McLeod, K., Harris, J., & Johnson, S. (2014). Comparison of creatine supplementation before versus after supervised resistance training in healthy older adults. Research in sports medicine (Print), 22(1), 61–74. https://doi.org/10.1080/15438627.2013.852088	Candow et al. (2014)	22 healthy adults	RDB	Creatine Age: 56 years; Wt: 77 kg; Placebo Age: 56 years; Wt: 77 kg	84 days	-	CrM before or after a RT session: 7.7 g/d for 28 days	↑ whole-body lean tissue mass, limb muscle thickness and upper and lower body strength. ↓ muscle protein catabolism	None reported.	Combined Cohort	Middle-Age Adults (45-65 years)	Untrained	Apparently Healthy	Apparently Healthy	Creatine Monohydrate	Creatine Monohydrate	2014
Candow, D. G., Zello, G. A., Ling, B., Farthing, J. P., Chilibeck, P. D., McLeod, K., Harris, J., & Johnson, S. (2014). Comparison of creatine supplementation before versus after supervised resistance training in healthy older adults. Research in sports medicine (Print), 22(1), 61–74. https://doi.org/10.1080/15438627.2013.852088	Candow et al. (2014)	22 healthy adults	RDB	Creatine Age: 55 years; Wt: 79 kg; Placebo Age: 55 years; Wt: 79 kg	84 days	-	CrM before or after a RT session: 7.7 g/d for 28 days	↑ whole-body lean tissue mass, limb muscle thickness and upper and lower body strength. ↓ muscle protein catabolism	None reported.	Combined Cohort	Middle-Age Adults (45-65 years)	Untrained	Apparently Healthy	Apparently Healthy	Creatine Monohydrate	Creatine Monohydrate	2014
Villanueva MG, He J, Schroeder ET. Periodized resistance training with and without supplementation improve body composition and performance in older men. Eur J Appl Physiol. 2014 May;114(5):891-905. doi: 10.1007/s00421-014-2821-1. Epub 2014 Jan 24. PMID: 24458508.	Villanueva, He, & Schroeder (2014)	22 males	RDBP	Creatine Age: 68.7 years; Wt: 78.8 kg; Placebo Age: 68.7 years; Wt: 78.8 kg	84 days	CrM 20 g/d or placebo for 5 days	CrM 5 g/d or placebo for 79 days	May not provide additional benefits in older adults for funcitonal performance	None reported.	Male	Older Adults (>65 years)	Recreationally Active	Apparently Healthy	Apparently Healthy	Creatine Monohydrate	Creatine Monohydrate	2014
Gualano B, Macedo AR, Alves CR, Roschel H, Benatti FB, Takayama L, de Sá Pinto AL, Lima FR, Pereira RM. Creatine supplementation and resistance training in vulnerable older women: a randomized double-blind placebo-controlled clinical trial. Exp Gerontol. 2014 May;53:7-15. doi: 10.1016/j.exger.2014.02.003. Epub 2014 Feb 13. PMID: 24530883.	Gualano et a. (2014)	60 females	RDBP	Creatine Age: 66.1 years; Wt: 64.4 kg; Placebo Age: 66.3 years; Wt: 63.4 kg	168 days	CrM or CrM + RT: 20 g/d for 5 days	CrM or CrM + RT: 5 g/d for 163 days	Sarcopenia incidence decreased in both CR group and CR +RT	None reported.	Female	Older Adults (>65 years)	Untrained	Apparently Healthy	Apparently Healthy	Creatine Monohydrate	Creatine Monohydrate	2014
Gualano B, Macedo AR, Alves CR, Roschel H, Benatti FB, Takayama L, de Sá Pinto AL, Lima FR, Pereira RM. Creatine supplementation and resistance training in vulnerable older women: a randomized double-blind placebo-controlled clinical trial. Exp Gerontol. 2014 May;53:7-15. doi: 10.1016/j.exger.2014.02.003. Epub 2014 Feb 13. PMID: 24530883.	Gualano et a. (2014)	60 females	RDBP	Creatine Age: 67.1 years; Wt: 66.6 kg; Placebo Age: 66.3 years; Wt: 63.4 kg	168 days	CrM or CrM + RT: 20 g/d for 5 days	CrM or CrM + RT: 5 g/d for 163 days	Sarcopenia incidence decreased in both CR group and CR +RT	None reported.	Female	Older Adults (>65 years)	Untrained	Neurological	Clinical Populations	Creatine Monohydrate	Creatine Monohydrate	2014
da Silveira CL, de Souza TS, Batista GR, de Araújo AT, da Silva JC, de Sousa Mdo S, Marta C, Garrido ND. Is long term creatine and glutamine supplementation effective in enhancing physical performance of military police officers? J Hum Kinet. 2014 Nov 12;43:131-8. doi: 10.2478/hukin-2014-0098. PMID: 25713653; PMCID: PMC4332172.	da Silveira et al. (2014)	32 males	RDBPC	Creatine Age: 24 years; Wt: 79.09 kg; Placebo Age: 24 years; Wt: 79.09 kg	91 days	CrM or Glutamine: 20 g/d for 7 days	CrM or Glutamine: 2-3 g/d for 86 days	There was no ergogenic benefit noted for the treatment groups.	None reported.	Male	Young Adults (18-45 years)	Military	Apparently Healthy	Apparently Healthy	Creatine Monohydrate	Creatine Monohydrate	2014
de Salles Painelli V, Alves VT, Ugrinowitsch C, Benatti FB, Artioli GG, Lancha AH Jr, Gualano B, Roschel H. Creatine supplementation prevents acute strength loss induced by concurrent exercise. Eur J Appl Physiol. 2014 Aug;114(8):1749-55. doi: 10.1007/s00421-014-2903-0. Epub 2014 May 20. PMID: 24840857.	de Salles et al. (2014)	32 recreationally strength-trained males	RDBP	Creatine Age: 28 years; Wt: 78.9 kg; Placebo Age: 24 years; Wt: 74.8 kg	14 days	CrM: 20 g/d or placebo for 7 days	CrM: 5 g/d or placebo for 7 days	The CrM led to an increase in bench press strength endurance performance, with a maintenace of leg press strength endurance performance.	None reported.	Male	Young Adults (18-45 years)	Trained	Apparently Healthy	Apparently Healthy	Creatine Monohydrate	Creatine Monohydrate	2014
Hayashi AP, Solis MY, Sapienza MT, Otaduy MC, de Sá Pinto AL, Silva CA, Sallum AM, Pereira RM, Gualano B. Efficacy and safety of creatine supplementation in childhood-onset systemic lupus erythematosus: a randomized, double-blind, placebo-controlled, crossover trial. Lupus. 2014 Dec;23(14):1500-11. doi: 10.1177/0961203314546017. Epub 2014 Aug 18. PMID: 25135060.	Hayashi et al. (2014)	15 patients with childhood systemic lupus erythematosus	RDBPCRM	Creatine Age: 15 years; Wt: 53.4 kg; Placebo Age: 15 years; Wt: 52.9 kg	84 days	-	CrM 0.1 g/kg/d or placebo for 84 days	The treatments did not differ in terms of intramuscular phosphorylcreatine, muscle function, free-fat mass or quality of life.	None reported.	Combined Cohort	Children/Adolescents (<18 years)	Clinical - Physical/Health	Other	Clinical Populations	Creatine Monohydrate	Creatine Monohydrate	2014
Joy JM, Lowery RP, Falcone PH, Mosman MM, Vogel RM, Carson LR, Tai CY, Choate D, Kimber D, Ormes JA, Wilson JM, Moon JR. 28 days of creatine nitrate supplementation is apparently safe in healthy individuals. J Int Soc Sports Nutr. 2014 Dec 20;11(1):60. doi: 10.1186/s12970-014-0060-9. PMID: 25589898; PMCID: PMC4293808.	Joy et al. (2014)	58 young males and females	RDBPC	Creatine Age: 24.3 years; Wt: 74.2 kg	28 days	-	Creatine Nitrate 1 or 2 g/d or unsupplemented for 28 days	All hematological safety markers remained within normal range.	None reported.	Combined Cohort	Young Adults (18-45 years)	Untrained	Apparently Healthy	Apparently Healthy	Creatine Nitrate	Other	2014
Kedia AW, Hofheins JE, Habowski SM, Ferrando AA, Gothard MD, Lopez HL. Effects of a pre-workout supplement on lean mass, muscular performance, subjective workout experience and biomarkers of safety. Int J Med Sci. 2014 Jan 2;11(2):116-26. doi: 10.7150/ijms.7073. PMID: 24465156; PMCID: PMC3894395.	Kedia et al. (2014)	40 young healthy men and women	RDBPC	Creatine Age: 26.2 years; Wt: 83.7 kg; Placebo Age: 26.2 years; Wt: 83.7 kg	1 days	-	A multi-ingredient preworkout supplement that contained CrM: 2 g/d for 1 days (part 1) and then for 42 days (part 2)	No changes in EKG-corrected QT interval were observed (part 1). Ther were improvements noted for visual analog scale scores for energy and concentration as well as higher levels of focus with less fatigue follwoing the consumption of the supplement with CrM during upper body muscular strength-endurance tests. There were no improvements for the dual-energy x-ray absorptiometry measures or objectiv…	None reported.	Combined Cohort	Young Adults (18-45 years)	Untrained	Apparently Healthy	Apparently Healthy	Creatine Monohydrate	Creatine Monohydrate	2014
Tang FC, Chan CC, Kuo PL. Contribution of creatine to protein homeostasis in athletes after endurance and sprint running. Eur J Nutr. 2014 Feb;53(1):61-71. doi: 10.1007/s00394-013-0498-6. Epub 2013 Feb 8. PMID: 23392621.	Tang et al. (2014)	12 male athletes	QE	Creatine Age: 20.3 years; Wt: 66.4 kg	30 days	-	CrM 12 g/d for 15 days	CrM led to an increase in body weight, with a decrease in glycogen and protein degredation.	None reported.	Male	Young Adults (18-45 years)	Athlete	Apparently Healthy	Apparently Healthy	Creatine Monohydrate	Creatine Monohydrate	2014
Lifanov, D., et al. (2014). "Effect of creatine supplementation on physical performance are related to the AMPD1 and PPARG genes polymorphisms in football players." Rossiĭskii fiziologicheskiĭ zhurnal imeni I.M. Sechenova / Rossiĭskaia akademiia nauk 100: 767-776.	Lifanov et al. (2014)	21 football players	QE	Creatine Age: 18.6 years; Wt: 73.2 kg; Placebo Age: 18.6 years; Wt: 73.2 kg	28 days	CrM: 20 g/d or placebo for 6 days	CrM: 3-4 g/d or placebo for 22 days	Increased relative VO2max values and decreased blood lactate accumulation.	None reported.	Male	Young Adults (18-45 years)	Athlete	Apparently Healthy	Apparently Healthy	Creatine Monohydrate	Creatine Monohydrate	2014
De Andrade Nemezio KM, Bertuzzi R, Correia-Oliveira CR, Gualano B, Bishop DJ, Lima-Silva AE. Effect of Creatine Loading on Oxygen Uptake during a 1-km Cycling Time Trial. Med Sci Sports Exerc. 2015 Dec;47(12):2660-8. doi: 10.1249/MSS.0000000000000718. PMID: 26083771.	De Andrade Nemezio et al. (2015)	19 amateur cyclists	RDBP	Creatine Age: 36 years; Wt: 69.6 kg; Placebo Age: 33 years; Wt: 72.8 kg	5 days	CrM 20 g/d or placebo for 5 days	-	↑body mass for the Cr group, ↑oxygen deficit and reduced O2 uptake with an increased anaerobic contribution during the 1-km cycling time trial	None reported.	Male	Young Adults (18-45 years)	Athlete	Apparently Healthy	Apparently Healthy	Creatine Monohydrate	Creatine Monohydrate	2015
Arazi, H., Rahmaninia, F., Hosseini, K., & Asadi, A. (2015). Effects of short term creatine supplementation and resistance exercises on resting hormonal and cardiovascular responses. Science & Sports, 30(2), 105-109.	Arazi et al. (2015)	20 physically active males	RDBP	Creatine Age: 21.5 years; Wt: 74.6 kg; Placebo Age: 20 years; Wt: 74.2 kg	7 days	CrM 5 g/d or placebo for 7 days	-	Higher resting testosterone concentrations and lower cortisol levels for the Cr group with no differences observed for the hemodynamic measures	None reported.	Male	Young Adults (18-45 years)	Recreationally Active	Apparently Healthy	Apparently Healthy	Creatine Monohydrate	Creatine Monohydrate	2015
Turner CE, Byblow WD, Gant N. Creatine supplementation enhances corticomotor excitability and cognitive performance during oxygen deprivation. J Neurosci. 2015 Jan 28;35(4):1773-80. doi: 10.1523/JNEUROSCI.3113-14.2015. PMID: 25632150; PMCID: PMC6795258.	Turner et al. (2015)	15 healthy men (10) and women (5)	RDBPC	Creatine Age: 31 years; Wt: 77 kg; Placebo Age: 31 years; Wt: 77 kg	7 days		CrM 20 g/d or placebo for 7 days	Dietary creatine monohydrate supplementation augments neural creatine, increases corticomotor excitability, and prevents the decline in attention that occurs during severe oxygen deficit. This is the first demonstration of creatine's utility as a neuroprotective supplement when cellular energy provision is compromised.	None reported.	Unspecified	Young Adults (18-45 years)	Untrained	Apparently Healthy	Apparently Healthy	Creatine Monohydrate	Creatine Monohydrate	2015
Okudan N, Belviranli M, Pepe H, Gökbel H. The effects of beta alanine plus creatine administration on performance during repeated bouts of supramaximal exercise in sedentary men. J Sports Med Phys Fitness. 2015 Nov;55(11):1322-8. Epub 2014 Oct 7. PMID: 25289715.	Okudan et al. (2015)	44 untrained healthy males	RDBP	Creatine Age: 21 years; Wt: 70 kg; Placebo Age: 21 years; Wt: 70 kg	28 days	The following treatments were given twice a day: placebo (10 g maltodextrose); CrM (5 g creatine + 5 g maltodextrose); beta-alanine (1,6 g beta alanine + 8,4 g maltodextrose); and beta-alanine + CrM (+ 3,4 g maltodextrose) for 22 day	The following treatments were given four times a day: placebo (10 g maltodextrose); CrM (5 g creatine + 5 g maltodextrose); beta-alanine (1,6 g beta alanine + 8,4 g maltodextrose); and beta-alanine + CrM (+ 3,4 g maltodextrose) for 6 day	Peak power on the second and third Wingate trials post supplementation increased for the Cr group; mean power increased for the Cr+beta-alanine group for all exercises sessions	None reported.	Male	Young Adults (18-45 years)	Untrained	Apparently Healthy	Apparently Healthy	Creatine Monohydrate	Creatine Monohydrate	2015
De França, E., et al. (2015). "Creatine HCl and Creatine Monohydrate Improve Strength but Only Creatine HCl Induced Changes on Body Composition in Recreational Weightlifters." Food and Nutrition Sciences 06.	Elias de Franca et al. (2015)	40 subjects ages 20-40	RDBP	Creatine Age: 30 years; Wt: 71.1 kg; Placebo Age: 30 years; Wt: 69.7 kg	28 days	-	CrM:5 g/d; CrHCl: 5 g/daily or 1.5 g/d or Control: 5 g of resistant starch/d for 28 days	↑1RM for leg press for all groups, ↑1RM for bench press for only the CrHCL 5 g group, ↓fat mass for the CrHCL groups, and ↑fat-free mass for the CrHCL 1.5 g group	None reported.	Unspecified	Young Adults (18-45 years)	Untrained	Apparently Healthy	Apparently Healthy	Creatine Monohydrate	Creatine Monohydrate	2015
Pereira RT, Dörr FA, Pinto E, Solis MY, Artioli GG, Fernandes AL, Murai IH, Dantas WS, Seguro AC, Santinho MA, Roschel H, Carpentier A, Poortmans JR, Gualano B. Can creatine supplementation form carcinogenic heterocyclic amines in humans? J Physiol. 2015 Sep 1;593(17):3959-71. doi: 10.1113/JP270861. Epub 2015 Jul 30. PMID: 26148133; PMCID: PMC4575580.	Pereira et al. (2015)	9 Healthy male and female participants	SBPC	Creatine Age: 29 years; Wt: 74 kg; Placebo Age: 29 years; Wt: 74 kg	30 days	CrM 7 g/d or 20 g/d or a placebo for 7 days	CrM 2 g/d or 5 g/d or placebo for 23 days	Neither Cr dosing protocol increased carcinogenic heterocyclic amines	None reported.	Combined Cohort	Young Adults (18-45 years)	Untrained	Apparently Healthy	Apparently Healthy	Creatine Monohydrate	Creatine Monohydrate	2015
Bereket-Yücel S. Creatine supplementation alters homocysteine level in resistance trained men. J Sports Med Phys Fitness. 2015 Apr;55(4):313-9. PMID: 25853877.	Bereket-Yucel (2015)	60 males	RDBP	Creatine Age: 22.3 years; Wt: 77.2 kg; Placebo Age: 22.3 years; Wt: 77.2 kg	56 days	CrM 25 g/d or placebo for 5 days	CrM 5 g/d or placebo for 51 days	Lower homocysteine levels after resistance training compare to baseline for the Cr group	None reported.	Male	Young Adults (18-45 years)	Untrained	Apparently Healthy	Apparently Healthy	Creatine Monohydrate	Creatine Monohydrate	2015
Hellem TL, Sung YH, Shi XF, Pett MA, Latendresse G, Morgan J, Huber RS, Kuykendall D, Lundberg KJ, Renshaw PF. Creatine as a Novel Treatment for Depression in Females Using Methamphetamine: A Pilot Study. J Dual Diagn. 2015;11(3-4):189-202. doi: 10.1080/15504263.2015.1100471. PMID: 26457568; PMCID: PMC4684979.	Hellem et al. (2015)	14 females with depression	open label Pilot	Creatine Age: 37.4 years; Wt: 79.3 kg; Placebo Age: 37.4 years; Wt: 79.3 kg	56 days	-	CrM 5 g/d or placebo for 56 days	Reduced Hamilton Depression Rating Scale and Beck Anxiety Inventory scores, higher brain phosphocreatine concentration compared to baseline, reduced methamphetamine positive urine drug screens	Side effects were reported for creatine (9 gastrointestinal/abdominal distress; 3 headaches; 1 lightheadedness; 2 muscle cramps and pains) and placebo, but the reported frequencies are unclear.	Female	Young Adults (18-45 years)	Clinical - Congitive	Apparently Healthy	Apparently Healthy	Creatine Monohydrate	Creatine Monohydrate	2015
Rosene JM, Matthews TD, Mcbride KJ, Galla A, Haun M, Mcdonald K, Gagne N, Lea J, Kasen J, Farias C. The effects of creatine supplementation on thermoregulation and isokinetic muscular performance following acute (3-day) supplementation. J Sports Med Phys Fitness. 2015 Dec;55(12):1488-96. Epub 2015 Mar 17. PMID: 25781214.	Rosene et al. (2015)	14 Males	open label pilot	Creatine Age: 38 years; Wt: 79.3 kg; Placebo Age: 38 years; Wt: 79.3 kg	3 days	-	CrM 5 g/d or placebo for 3 days	Reduced Hamilton Depression Rating Scale and brain phosphocreatine scores	Side effects were reported for creatine (2 gastrointestinal/abdominal distress) and for placebo (4 gastrointestinal/abdominal distress)	Female	Young Adults (18-45 years)	Clinical - Congitive	Apparently Healthy	Apparently Healthy	Creatine Monohydrate	Creatine Monohydrate	2015
Tyka AK, Chwastowski M, Cison T, Palka T, Tyka A, Szygula Z, Pilch W, Strzala M, Cepero M. Effect of creatine malate supplementation on physical performance, body composition and selected hormone levels in spinters and long-distance runners. Acta Physiol Hung. 2015 Mar;102(1):114-22. doi: 10.1556/APhysiol.102.2015.1.12. PMID: 25804393.	Tyka et al. (2015)	18 Professional male athletes	QE	Creatine Age: 24.5 years; Wt: 82.4 kg; Placebo Age: 24.5 years; Wt: 80.6 kg	42 days	-	Creatine malate 5 g/d or placebo for 42 days	Significant ergogenic effect was found in sprinters who took Creatine malate. Positive changes were seen in BM, PF, LBM and BMI. And performance outcomes PP, RPP, TW and RTW	None reported.	Male	Young Adults (18-45 years)	Athlete	Apparently Healthy	Apparently Healthy	Creatine Monohydrate	Creatine Monohydrate	2015
De França, E., et al. (2015). "Creatine HCl and Creatine Monohydrate Improve Strength but Only Creatine HCl Induced Changes on Body Composition in Recreational Weightlifters." Food and Nutrition Sciences 06.	Elias de Franca et al. (2015)	40 healthy male and females	Controlled study	Creatine Age: 30 years; Wt: 67.3 kg; Placebo Age: 30 years; Wt: 69.7 kg	28 days	-	CrM:5 g/d; CrHCl: 5 g/daily or 1.5 g/d or Control: 5 g of resistant starch/d for 28 days	CrHCl and CrM improve performance but only CrHcl induces changes on the body composition in recreational weightlifters. There was a stronger correlatoin between strength and body composition when 5g CrHCl was used	None reported.	Unspecified	Young Adults (18-45 years)	Untrained	Apparently Healthy	Apparently Healthy	Creatine HCL	Other	2015
Candow DG, Vogt E, Johannsmeyer S, Forbes SC, Farthing JP. Strategic creatine supplementation and resistance training in healthy older adults. Appl Physiol Nutr Metab. 2015 Jul;40(7):689-94. doi: 10.1139/apnm-2014-0498. Epub 2015 Feb 26. PMID: 25993883.	Candow et al. (2015)	38 post-menopausal women and 26 males	RDBP	Creatine Age: 55.5 years; Wt: 87.9 kg; Placebo Age: 55.5 years; Wt: 87.9 kg	224 days	-	CrM 0.1 g/kg/d immediately before resistance training + placebo (0.1 g/kg/d cornstarch maltodextrin) immediately after resistance training), CrM after + placebo immediately before resistance training or placebo for 224 days	Cr after RT led to greater improvements in lean tissue mass (+3.0 kg) compared to PLA; ↑muscle strength for the leg press and chest press	None reported.	Combined Cohort	Middle-Age Adults (45-65 years)	Untrained	Apparently Healthy	Apparently Healthy	Creatine Monohydrate	Creatine Monohydrate	2015
Writing Group for the NINDS Exploratory Trials in Parkinson Disease (NET-PD) Investigators. Effect of Creatine Monohydrate on Clinical Progression in Patients With Parkinson Disease: A Randomized Clinical Trial. JAMA. 2015;313(6):584–593. doi:10.1001/jama.2015.120	Kieburtz et al. (2015)	1741 male and female participants with Parkinson's Disease	RDBP	Creatine Age: 62.1 years; Wt: 78.2 kg; Placebo Age: 61.5 years; Wt: 78.2 kg	1825 days	-	CrM 10 g/d or placebo for 1825 days	No adverse events found	Side effects were reported for 1) Creatine: GI abdominal = 412; General Disorders and administrations conditions = 526; Nerve muscle = 478; Nervous system = 458; Infections and Infestations = 353; Renal and Urinary = 321' Psychiatric Disorders = 335; Injury poisoning and procedural complicatoins = 308; Respiratory = 333; Vascular = 254; Bone Joint = 215; Metabolism and Nutrition = 233; Skin = 226…	Combined Cohort	Middle-Age Adults (45-65 years)	Clinical - Physical/Health	Neurological	Clinical Populations	Creatine Monohydrate	Creatine Monohydrate	2015
Aedma, M., Timpmann, S., Lätt, E., & Ööpik, V. (2015). Short-term creatine supplementation has no impact on upper-body anaerobic power in trained wrestlers. Journal of the International Society of Sports Nutrition, 12(1). https://doi.org/10.1186/s12970-015-0107-6	Aedma et al. (2015)	20 healthy male amateur level Brazilian Jiu Jitsu and Submission Wrestling athletes	RDBP	Creatine Age: 25 years; Wt: 82.7 kg; Placebo Age: 25.6 years; Wt: 82.7 kg	5 days	CrM 20 g/d or placebo for 5 days	-	No differences between the groups	None reported.	Male	Young Adults (18-45 years)	Athlete	Cardiometabolic/Cardiopulmonary	Clinical Populations	Creatine Monohydrate	Creatine Monohydrate	2015
Rahimi, Rahman1,; Mirzaei, Bahman2; Rahmani-Nia, Farhad2; Salehi, Zivar3. Effects of creatine monohydrate supplementation on exercise-induced apoptosis in athletes: A randomized, double-blind, and placebo-controlled study. Journal of Research in Medical Sciences 20(8):p 733-738, August 2015. | DOI: 10.4103/1735-1995.168320	Rahimi et al. (2015)	31 young athletes	RDBP	Creatine Age: 19.1 years; Wt: 73 kg; Placebo Age: 20 years; Wt: 86 kg	7 days	CrM 20 g/d or placebo (maltodextrine powder) for 7 days	-	Lower serum p53 concentrations for the CrM group	None reported.	Male	Young Adults (18-45 years)	Athlete	Cardiometabolic/Cardiopulmonary	Clinical Populations	Creatine Monohydrate	Creatine Monohydrate	2015
Fransen, J.C., Zuhl, M., Kerksick, C.M. et al. Impact of creatine on muscle performance and phosphagen stores after immobilization. Eur J Appl Physiol 115, 1877–1886 (2015). https://doi.org/10.1007/s00421-015-3172-2	Fransen et al. (2015)	25 active individuals	RDBP	Creatine Age: 25 years; Wt: 76.5 kg; Placebo Age: 23 years; Wt: 65.8 kg	7 days	CrM 20 g/d or placebo for 7 days	-	No differences between groups for the work and power outcomes for all exercise bouts, but work production was significantly correlated for changes in resting PCr for the Cr group only	None reported.	Combined Cohort	Young Adults (18-45 years)	Recreationally Active	Cardiometabolic/Cardiopulmonary	Clinical Populations	Creatine Monohydrate	Creatine Monohydrate	2015
Turner, C. E., Byblow, W. D., & Gant, N. (2015). Creatine supplementation enhances corticomotor excitability and cognitive performance during oxygen deprivation. Journal of Neuroscience, 35(4), 1773-1780.	Turner et al. (2015)	15 healthy participants	RDBPC	Creatine Age: 31 years; Wt: 77 kg; Placebo Age: 31 years; Wt: 77 kg	7 days	CrM 20 g/d or placebo for 7 days	-	Hypoxia-induced decrements in cognitive performance were reported with Cr supplementation	None reported.	Unspecified	Young Adults (18-45 years)	Untrained	Neurological	Clinical Populations	Creatine Monohydrate	Creatine Monohydrate	2015
Peters BA, Hall MN, Liu X, Parvez F, Siddique AB, Shahriar H, Uddin MN, Islam T, Ilievski V, Graziano JH, Gamble MV. Low-Dose Creatine Supplementation Lowers Plasma Guanidinoacetate, but Not Plasma Homocysteine, in a Double-Blind, Randomized, Placebo-Controlled Trial. J Nutr. 2015 Oct;145(10):2245-52. doi: 10.3945/jn.115.216739. Epub 2015 Aug 26. PMID: 26311810; PMCID: PMC4580963.	Peters et al. (2015; #2)	101 Bangladeshi adults	RDBP	Creatine Age: 38.3 years; Wt: 74 kg; Placebo Age: 38 years; Wt: 74 kg	168 days	-	CrM 3 g/d, CrM 3 g/d + 400 μg/d folic acid (FA), 400 μg/d FA, or placbeo for 168 days	Plasma guanidinoacetate declined 10.6% for the Cr group and 9.0% for the Cr+folic acid group; plasma total homocysteine declined 21.0% for the Cr+folic acid group	Side effects were reported for the creatine group (1 vertigo), the placebo group (1 abdominal cramp), the FA group (1 hypertension).	Unspecified	Young Adults (18-45 years)	Untrained	Renal	Clinical Populations	Creatine Monohydrate	Creatine Monohydrate	2015
Chilibeck, P. D., Candow, D. G., Landeryou, T., Kaviani, M., & Paus-Jenssen, L. (2015). Effects of creatine and resistance training on bone health in postmenopausal women. Medicine & Science in Sports & Exercise, 47(8), 1587-1595.	Chilibeck et al. (2015)	47 postmenopausal females	RDBP	Creatine Age: 57 years; Wt: 69 kg; Placebo Age: 57 years; Wt: 73 kg	365.24 days	-	CrM 0.1 g/kg/d or placebo for 365 days	Attenuated rate of femoral neck bone mineral density loss (-1.2%), ↑femoral shaft subperiosteal width and relative bench press strength	Side effects were reported for the creatine treatment with 5 total for gastrointestinal related issues (constipation, diarrhea, heartburn, irritable bowel, and nausea) and 2 reports of muscle cramps/pain; the placebo reported 1 case of nausea.	Female	Middle-Age Adults (45-65 years)	Untrained	Cardiometabolic/Cardiopulmonary	Clinical Populations	Creatine Monohydrate	Creatine Monohydrate	2015
Lobo, D. M., Tritto, A. C., da Silva, L. R., de Oliveira, P. B., Benatti, F. B., Roschel, H., ... & Pereira, R. M. R. (2015). Effects of long-term low-dose dietary creatine supplementation in older women. Experimental gerontology, 70, 97-104.	Lobo et al. (2015)	56 postmenopausal osteopenia females	RDBP	Creatine Age: 58 years; Wt: 66.8 kg; Placebo Age: 58 years; Wt: 65.7 kg	365 days	-	CrM 1 g/d for or placebo (dextrose) 365 days	No differences for bone health parameters, lean mass, or muscle function	None reported.	Female	Middle-Age Adults (45-65 years)	Clinical - Physical/Health	Cardiometabolic/Cardiopulmonary	Clinical Populations	Creatine Monohydrate	Creatine Monohydrate	2015
Ziegenfuss TN, Habowski SM, Lemieux R, Sandrock JE, Kedia AW, Kerksick CM, Lopez HL. Effects of a dietary supplement on golf drive distance and functional indices of golf performance. J Int Soc Sports Nutr. 2015 Jan 21;12(1):4. doi: 10.1186/s12970-014-0065-4. PMID: 25632274; PMCID: PMC4308854.	Ziegenfus et al. (2015)	27 healthy men	RDBPC	Creatine Age: 30.5 years; Wt: 87.8 kg; Placebo Age: 30.1 years; Wt: 85.4 kg	28 days	A powdered dietary supplement containing creatine, coffea arabica fruit extract (CoffeeBerry®), calcium fructoborate (FruiteX-B®) and vitamin D g/d with the CrM contain being 5 g taken twice for 14 days	A powdered dietary supplement containing creatine, coffea arabica fruit extract (CoffeeBerry®), calcium fructoborate (FruiteX-B®) and vitamin D g/d with the CrM contain being 5 g taken once for 14 days	The CrM led to a greater best drive distance and an increase in the tendency for average drive distance. Body mass and 1-RM bench press also improved.	None reported.	Male	Young Adults (18-45 years)	Recreationally Active	Apparently Healthy	Apparently Healthy	Creatine Monohydrate	Creatine Monohydrate	2015
Kondo DG, Forrest LN, Shi X, Sung YH, Hellem TL, Huber RS, Renshaw PF. Creatine target engagement with brain bioenergetics: a dose-ranging phosphorus-31 magnetic resonance spectroscopy study of adolescent females with SSRI-resistant depression. Amino Acids. 2016 Aug;48(8):1941-54. doi: 10.1007/s00726-016-2194-3. Epub 2016 Feb 23. PMID: 26907087; PMCID: PMC4974294.	Kondo et al. (2016)	34 females with major depressive disorder	RP	Creatine Age: 17.1 years; Wt: 58 kg; Placebo Age: 17.1 years; Wt: 58 kg	56 days	-	CrM 2, 4, or 10 g/d or placebo for 56 days	No differences between groups for adverse events, weight gain, or serum creatinine; mean frontal lobe PCr increased by 4.6, 4.1, 9.1% for the 2, 4, 10 g/d Cr groups	Side effects were reported for creatine on gastrointestinal distress with 2 reports, and the placebo had 4 reports.	Female	Children/Adolescents (<18 years)	Clinical - Congitive	Apparently Healthy	Apparently Healthy	Creatine Monohydrate	Creatine Monohydrate	2016
Roberts PA, Fox J, Peirce N, Jones SW, Casey A, Greenhaff PL. Creatine ingestion augments dietary carbohydrate mediated muscle glycogen supercompensation during the initial 24 h of recovery following prolonged exhaustive exercise in humans. Amino Acids. 2016 Aug;48(8):1831-42. doi: 10.1007/s00726-016-2252-x. Epub 2016 May 19. PMID: 27193231; PMCID: PMC4974290.	Roberts et al. (2016)	14 healthy males	RDBP	Creatine Age: 26 years; Wt: 78.6 kg; Placebo Age: 26 years; Wt: 78.6 kg	6 days	CrM 20 g/d or placebo ingested along with a prescribed high carbohydrate diet (37.5 kcal/kg/d, >80 % calories) for 6 days	-	↑muscle total-Cr, free-Cr and PCr content, ↑muscle glycogen content, augmented muscle glycogen supercompensation	None reported.	Male	Young Adults (18-45 years)	Untrained	Apparently Healthy	Apparently Healthy	Creatine Monohydrate	Creatine Monohydrate	2016
Kalhan SC, Gruca L, Marczewski S, Bennett C, Kummitha C. Whole body creatine and protein kinetics in healthy men and women: effects of creatine and amino acid supplementation. Amino Acids. 2016 Mar;48(3):677-687. doi: 10.1007/s00726-015-2111-1. Epub 2015 Oct 19. PMID: 26480831; PMCID: PMC4754151.	Kalhan et al. (2016)	15 Young healthy subjects	QE	Creatine Age: 24 years; Wt: 75.6 kg; Placebo Age: 24 years; Wt: 75.6 kg	5 days	CrM 21 g/d or a placebo (supplement amino acids of 14.3 g/d) for 5 days	-	Cr ↑ 10-fold plasma concentrations of creatine and a 50% ↓ in guanidinoacetic acid, as well as a ↓rate of synthesis of Cr	None reported.	Combined Cohort	Young Adults (18-45 years)	Untrained	Apparently Healthy	Apparently Healthy	Creatine Monohydrate	Creatine Monohydrate	2016
Wang CC, Yang MT, Lu KH, Chan KH. The Effects of Creatine Supplementation on Explosive Performance and Optimal Individual Postactivation Potentiation Time. Nutrients. 2016 Mar 4;8(3):143. doi: 10.3390/nu8030143. PMID: 26959056; PMCID: PMC4808872.	Wang et al. (2016)	30 athletes	RDBP	Creatine Age: 19.9 years; Wt: 67 kg; Placebo Age: 19.5 years; Wt: 70.2 kg	6 days	CrM 20 g/d or carboxymethyl cellulose placebo for 6 days	-	↑1RM strength for the back squats; improved post-activation potentiation	None reported.	Male	Young Adults (18-45 years)	Athlete	Apparently Healthy	Apparently Healthy	Creatine Monohydrate	Creatine Monohydrate	2016
Hayward S, Wilborn CD, Taylor LW, Urbina SL, Outlaw JJ, Foster CA, Roberts MD. Effects of a High Protein and Omega-3-Enriched Diet with or Without Creatine Supplementation on Markers of Soreness and Inflammation During 5 Consecutive Days of High Volume Resistance Exercise in Females. J Sports Sci Med. 2016 Dec 1;15(4):704-714. PMID: 27928217; PMCID: PMC5131225.	Hayward et al. (2016)	28 females ages	RP	Creatine Age: 20 years; Wt: 63.5 kg; Placebo Age: 20 years; Wt: 63.5 kg	63 days	-	CrM 5 g/d + hydrolyzed whey protein (50 g/d) and omega-3 fatty acids (900 mg/d) or a hydrolyzed whey protein (50 g/d) and omega-3 fatty acids (900 mg/d) only treatment for 63 days	No differences to perceived muscle soreness, training volume, or any of the markers of inflammation	None reported.	Female	Young Adults (18-45 years)	Untrained	Apparently Healthy	Apparently Healthy	Creatine Monohydrate	Creatine Monohydrate	2016
Islam, H., Yorgason, N. J., & Hazell, T. J. (2016). Creatine co-ingestion with carbohydrate or cinnamon extract provides no added benefit to anaerobic performance. European journal of sport science, 16(6), 685-693.	Islam et al. (2016)	25 active young males	RDBP	Creatine Age: 23.7 years; Wt: 78 kg; Placebo Age: 23.7 years; Wt: 78 kg	21 days	CrM only, CrM + 70 g/d carbohydrate, or CrM + 500 mg/d cinnamon extrac: CrM dose of 20 g/d for 5 days	CrM only, CrM + 70 g/d carbohydrate, or CrM + 500 mg/d cinnamon extrac: CrM dose of 5 g/d for 16 days	Improved Wingate relative peak power and muscular strength for chest, back, and leg press exercises; the Cr group improved muscular endurance	None reported.	Male	Young Adults (18-45 years)	Recreationally Active	Apparently Healthy	Apparently Healthy	Creatine Monohydrate	Creatine Monohydrate	2016
Islam et al. Cr + CHO (2016)	Islam et al. (2016)	25 active young males	RDBP	Creatine Age: 23.7 years; Wt: 78 kg; Placebo Age: 23.7 years; Wt: 78 kg	21 days	CrM only, CrM + 70 g/d carbohydrate, or CrM + 500 mg/d cinnamon extrac: CrM dose of 20 g/d for 5 days	CrM only, CrM + 70 g/d carbohydrate, or CrM + 500 mg/d cinnamon extrac: CrM dose of 5 g/d for 16 days	Improved Wingate relative peak power and muscular strength for chest, back, and leg press exercises; the Cr group improved muscular endurance	None reported.	Male	Young Adults (18-45 years)	Recreationally Active	Apparently Healthy	Apparently Healthy	Creatine Monohydrate	Creatine Monohydrate	2016
Islam et al. Cr + Cinnamon extract (2016)	Islam et al. (2016)	25 active young males	RDBP	Creatine Age: 23.7 years; Wt: 78 kg; Placebo Age: 23.7 years; Wt: 78 kg	21 days	CrM only, CrM + 70 g/d carbohydrate, or CrM + 500 mg/d cinnamon extrac: CrM dose of 20 g/d for 5 days	CrM only, CrM + 70 g/d carbohydrate, or CrM + 500 mg/d cinnamon extrac: CrM dose of 5 g/d for 16 days	Improved Wingate relative peak power and muscular strength for chest, back, and leg press exercises; the Cr group improved muscular endurance	None reported.	Male	Young Adults (18-45 years)	Recreationally Active	Apparently Healthy	Apparently Healthy	Creatine Monohydrate	Creatine Monohydrate	2016
Belviranli M, Okudan N, Revan S, Balci S, Gokbel H. Repeated Supramaximal Exercise-Induced Oxidative Stress: Effect of β-Alanine Plus Creatine Supplementation. Asian J Sports Med. 2016 Mar 1;7(1):e26843. doi: 10.5812/asjsm.26843. PMID: 27217925; PMCID: PMC4870821.	Belviranli et al. (2016)	44 sedentary males	RDBP	Creatine Age: 21 years; Wt: 70.9 kg; Placebo Age: 21.7 years; Wt: 70.9 kg	22 days	-	Placeb, CrM: 5 g/d + 5 g/d maltodextrose, Beta-alanine: 1.6 g/d + 8.4 g/d maltodextrose, or Beta-alanine + CrM: 1.6 g/d beta alanine + CrM 5 g/d + 3.4 g/d maltodextrose for 22 days	reduced and oxidized glutathione levels were increased following the beta-alanine supplementation post exercise, as well as an increase in total antioxidant capacity	None reported.	Male	Young Adults (18-45 years)	Untrained	Apparently Healthy	Apparently Healthy	Creatine Monohydrate	Creatine Monohydrate	2016
Forbes SC, Sletten N, Durrer C, Myette-Côté É, Candow D, Little JP. Creatine Monohydrate Supplementation Does Not Augment Fitness, Performance, or Body Composition Adaptations in Response to Four Weeks of High-Intensity Interval Training in Young Females. Int J Sport Nutr Exerc Metab. 2017 Jun;27(3):285-292. doi: 10.1123/ijsnem.2016-0129. Epub 2016 Oct 21. PMID: 27768397.	Forbes et al. (2016)	17 females	RDBP	Creatine Age: 23.8 years; Wt: 64.4 kg; Placebo Age: 22.4 years; Wt: 65.2 kg	28 days	CrM 20 g/d or placebo for 7 days	CrM 5 g/d or placebo for 21 days	No differences or changes in any of the outcomes measures	None reported.	Female	Young Adults (18-45 years)	Untrained	Apparently Healthy	Apparently Healthy	Creatine Monohydrate	Creatine Monohydrate	2016
Toniolo RA, Fernandes FBF, Silva M, Dias RDS, Lafer B. Cognitive effects of creatine monohydrate adjunctive therapy in patients with bipolar depression: Results from a randomized, double-blind, placebo-controlled trial. J Affect Disord. 2017 Dec 15;224:69-75. doi: 10.1016/j.jad.2016.11.029. Epub 2016 Nov 20. PMID: 27890303.	Toniolo et al (2016)	18 patients with bipolar depression	RDBP	Creatine Age: 43.4 years; Wt: 79.5 kg; Placebo Age: 44.1 years; Wt: 79.5 kg	42 days	-	CrM 6 g/d or placebo for 42 days	Significant differences between groups for the verbal fluency test with the Cr group shown the greater improvements	None reported.	Unspecified	Young Adults (18-45 years)	Clinical - Congitive	Apparently Healthy	Apparently Healthy	Creatine Monohydrate	Creatine Monohydrate	2016
Wilborn CD, Outlaw JJ, Mumford PW, Urbina SL, Hayward S, Roberts MD, Taylor LW, Foster CA. A Pilot Study Examining the Effects of 8-Week Whey Protein versus Whey Protein Plus Creatine Supplementation on Body Composition and Performance Variables in Resistance-Trained Women. Ann Nutr Metab. 2016;69(3-4):190-199. doi: 10.1159/000452845. Epub 2016 Nov 19. PMID: 27866187.	Wilborn et al. (2016)	17 resistance-trained females	R	Creatine Age: 21 years; Wt: 64.7 kg; Placebo Age: 21 years; Wt: 64.7 kg	56 days	-	Either 25g/d of protein or CrM 5 g/d + 25 g/d protein for 56 days	↑lean mass (+2.5 kg) for both groups	None reported.	Female	Young Adults (18-45 years)	Trained	Apparently Healthy	Apparently Healthy	Creatine Monohydrate	Creatine Monohydrate	2016
Trexler ET, Smith-Ryan AE, Roelofs EJ, Hirsch KR, Persky AM, Mock MG. Effects of Coffee and Caffeine Anhydrous Intake During Creatine Loading. J Strength Cond Res. 2016 May;30(5):1438-46. doi: 10.1519/JSC.0000000000001223. PMID: 26439785; PMCID: PMC4808512.	Trexler et al. (2016)	54 physically active males	RDBP	Creatine Age: 20.3 years; Wt: 78.7 kg; Placebo Age: 19.9 years; Wt: 77.7 kg	5 days	0.05 g/d for 5 days	CrM: 20 g/d, CrM + 300 mg/d of caffeine, CrM +8.9 g/d of coffee yielding 303 mg of caffeine or placebo for 5 days	No differences for peak power outputs on the cycle ergometer while strength measures improved across all groups	None reported.	Male	Young Adults (18-45 years)	Recreationally Active	Apparently Healthy	Apparently Healthy	Creatine Monohydrate	Creatine Monohydrate	2016
Trexler et al. Creatine Caffeine (2016)	Trexler et al. (2016)	54 physically active males	RDBP	Creatine Age: 20.3 years; Wt: 78.7 kg; Placebo Age: 19.9 years; Wt: 77.7 kg	5 days	0.05 g/d for 5 days	CrM: 20 g/d, CrM + 300 mg/d of caffeine, CrM +8.9 g/d of coffee yielding 303 mg of caffeine or placebo for 5 days	No differences for peak power outputs on the cycle ergometer while strength measures improved across all groups	None reported.	Male	Young Adults (18-45 years)	Recreationally Active	Apparently Healthy	Apparently Healthy	Creatine Monohydrate	Creatine Monohydrate	2016
Trexler et al.Creatine Coffee (2016)	Trexler et al. (2016)	54 physically active males	RDBP	Creatine Age: 20.3 years; Wt: 78.7 kg; Placebo Age: 19.9 years; Wt: 77.7 kg	5 days	0.05 g/d for 5 days	CrM: 20 g/d, CrM + 300 mg/d of caffeine, CrM +8.9 g/d of coffee yielding 303 mg of caffeine or placebo for 5 days	No differences for peak power outputs on the cycle ergometer while strength measures improved across all groups	None reported.	Male	Young Adults (18-45 years)	Recreationally Active	Apparently Healthy	Apparently Healthy	Creatine Monohydrate	Creatine Monohydrate	2016
Galvan E, Walker DK, Simbo SY, Dalton R, Levers K, O'Connor A, Goodenough C, Barringer ND, Greenwood M, Rasmussen C, Smith SB, Riechman SE, Fluckey JD, Murano PS, Earnest CP, Kreider RB. Acute and chronic safety and efficacy of dose dependent creatine nitrate supplementation and exercise performance. J Int Soc Sports Nutr. 2016 Mar 31;13:12. doi: 10.1186/s12970-016-0124-0. PMID: 27034623; PMCID: …	Galvan et al. (2016)	13 participants	RDBPC	Creatine Age: 21 years; Wt: 81.7 kg; Placebo Age: 21 years; Wt: 77.3 kg	28 days	-	Study 1: participants (N = 13) ingested 1.5 g CrN (CrN-Low), 3 g CrN (CrN-High), 5 g CrM or a placebo. Study 2: participants (N = 48) received the same CrN treatments vs. 3 g CrM for 28 days (with a loading phase of 20g/d for 7 days, then the 3 g for the 21 days thereafter).	No indication of harm to any of the blood markers	Side effects were reported for creatine and placebo, but the reported frequencies and specific symptoms are unclear.	Unspecified	Young Adults (18-45 years)	Recreationally Active	Apparently Healthy	Apparently Healthy	Creatine Monohydrate	Creatine Monohydrate	2016
Ramirez-Campillo et alRamírez-Campillo R, González-Jurado JA, Martínez C, Nakamura FY, Peñailillo L, Meylan CM, Caniuqueo A, Cañas-Jamet R, Moran J, Alonso-Martínez AM, Izquierdo M. Effects of plyometric training and creatine supplementation on maximal-intensity exercise and endurance in female soccer players. J Sci Med Sport. 2016 Aug;19(8):682-7. doi: 10.1016/j.jsams.2015.10.005. Epub 2015 Nov …	Ramirez-Campillo et al. (2016)	30 young female soccer players	RDBP	Creatine Age: 23.1 years; Wt: 60.4 kg; Placebo Age: 22.9 years; Wt: 56.8 kg	42 days	0.047 g/d for 7 days	CrM 5 g/d or placebo for 35 days	Cr group improved more in jumping and repeated sprinting performance compared to CON and PLA	None reported.	Female	Young Adults (18-45 years)	Athlete	Apparently Healthy	Apparently Healthy	Creatine Monohydrate	Creatine Monohydrate	2016
Solis MY, Hayashi AP, Artioli GG, Roschel H, Sapienza MT, Otaduy MC, De Sã Pinto AL, Silva CA, Sallum AM, Pereira RM, Gualano B. Efficacy and safety of creatine supplementation in juvenile dermatomyositis: A randomized, double-blind, placebo-controlled crossover trial. Muscle Nerve. 2016 Jan;53(1):58-66. doi: 10.1002/mus.24681. Epub 2015 Nov 23. PMID: 25899989.	Solis et al. (2016)	20 participants	RDBPC	Creatine Age: 35.6 years; Wt: 51.4 kg; Placebo Age: 35.6 years; Wt: 50.6 kg	84 days	-	CrM 0.1 g/kd/d or placebo (dextrose) for 84 days	No effect to muscle function, intramuscular PCr content, or any other secondary outcome measures	None reported.	Unspecified	Young Adults (18-45 years)	Clinical - Physical/Health	Apparently Healthy	Apparently Healthy	Creatine Monohydrate	Creatine Monohydrate	2016
Galvan E, Walker DK, Simbo SY, Dalton R, Levers K, O'Connor A, Goodenough C, Barringer ND, Greenwood M, Rasmussen C, Smith SB, Riechman SE, Fluckey JD, Murano PS, Earnest CP, Kreider RB. Acute and chronic safety and efficacy of dose dependent creatine nitrate supplementation and exercise performance. J Int Soc Sports Nutr. 2016 Mar 31;13:12. doi: 10.1186/s12970-016-0124-0. PMID: 27034623; PMCID: …	Galvan et al. (2016)	13 participants	RDBPC	Creatine Age: 21 years; Wt: 81.7 kg; Placebo Age: 21 years; Wt: 77.3 kg	28 days	-	Study 1: participants (N = 13) ingested 1.5 g CrN (CrN-Low), 3 g CrN (CrN-High), 5 g CrM or a placebo. Study 2: participants (N = 48) received the same CrN treatments vs. 3 g CrM for 28 days (with a loading phase of 20g/d for 7 days, then the 3 g for the 21 days thereafter).	No indication of harm to any of the blood markers	Side effects were reported for creatine and placebo, but the reported frequencies and specific symptoms are unclear.	Male	Young Adults (18-45 years)	Untrained	Apparently Healthy	Apparently Healthy	Creatine Nitrate	Other	2016
Galvan E, Walker DK, Simbo SY, Dalton R, Levers K, O'Connor A, Goodenough C, Barringer ND, Greenwood M, Rasmussen C, Smith SB, Riechman SE, Fluckey JD, Murano PS, Earnest CP, Kreider RB. Acute and chronic safety and efficacy of dose dependent creatine nitrate supplementation and exercise performance. J Int Soc Sports Nutr. 2016 Mar 31;13:12. doi: 10.1186/s12970-016-0124-0. PMID: 27034623; PMCID: …	Galvan et al. (2016)	13 participants	RDBPC	Creatine Age: 21 years; Wt: 81.7 kg; Placebo Age: 21 years; Wt: 77.3 kg	28 days	-	Study 1: participants (N = 13) ingested 1.5 g CrN (CrN-Low), 3 g CrN (CrN-High), 5 g CrM or a placebo. Study 2: participants (N = 48) received the same CrN treatments vs. 3 g CrM for 28 days (with a loading phase of 20g/d for 7 days, then the 3 g for the 21 days thereafter).	No indication of harm to any of the blood markers	Side effects were reported for creatine and placebo, but the reported frequencies and specific symptoms are unclear.	Male	Young Adults (18-45 years)	Untrained	Apparently Healthy	Apparently Healthy	Creatine Nitrate	Other	2016
Galvan E, Walker DK, Simbo SY, Dalton R, Levers K, O'Connor A, Goodenough C, Barringer ND, Greenwood M, Rasmussen C, Smith SB, Riechman SE, Fluckey JD, Murano PS, Earnest CP, Kreider RB. Acute and chronic safety and efficacy of dose dependent creatine nitrate supplementation and exercise performance. J Int Soc Sports Nutr. 2016 Mar 31;13:12. doi: 10.1186/s12970-016-0124-0. PMID: 27034623; PMCID: …	Galvan et al. (2016)	13 participants	RDBPC	Creatine Age: 21 years; Wt: 81.7 kg; Placebo Age: 21 years; Wt: 77.3 kg	28 days	-	Study 1: participants (N = 13) ingested 1.5 g CrN (CrN-Low), 3 g CrN (CrN-High), 5 g CrM or a placebo. Study 2: participants (N = 48) received the same CrN treatments vs. 3 g CrM for 28 days (with a loading phase of 20g/d for 7 days, then the 3 g for the 21 days thereafter).	No indication of harm to any of the blood markers	Side effects were reported for creatine and placebo, but the reported frequencies and specific symptoms are unclear.	Male	Young Adults (18-45 years)	Untrained	Apparently Healthy	Apparently Healthy	Creatine Nitrate	Other	2016
Galvan E, Walker DK, Simbo SY, Dalton R, Levers K, O'Connor A, Goodenough C, Barringer ND, Greenwood M, Rasmussen C, Smith SB, Riechman SE, Fluckey JD, Murano PS, Earnest CP, Kreider RB. Acute and chronic safety and efficacy of dose dependent creatine nitrate supplementation and exercise performance. J Int Soc Sports Nutr. 2016 Mar 31;13:12. doi: 10.1186/s12970-016-0124-0. PMID: 27034623; PMCID: …	Galvan et al. (2016)	13 participants	RDBPC	Creatine Age: 21 years; Wt: 81.7 kg; Placebo Age: 21 years; Wt: 77.3 kg	28 days	-	Study 1: participants (N = 13) ingested 1.5 g CrN (CrN-Low), 3 g CrN (CrN-High), 5 g CrM or a placebo. Study 2: participants (N = 48) received the same CrN treatments vs. 3 g CrM for 28 days (with a loading phase of 20g/d for 7 days, then the 3 g for the 21 days thereafter).	No indication of harm to any of the blood markers	Side effects were reported for creatine and placebo, but the reported frequencies and specific symptoms are unclear.	Male	Young Adults (18-45 years)	Recreationally Active	Apparently Healthy	Apparently Healthy	Creatine Nitrate	Other	2016
Galvan E, Walker DK, Simbo SY, Dalton R, Levers K, O'Connor A, Goodenough C, Barringer ND, Greenwood M, Rasmussen C, Smith SB, Riechman SE, Fluckey JD, Murano PS, Earnest CP, Kreider RB. Acute and chronic safety and efficacy of dose dependent creatine nitrate supplementation and exercise performance. J Int Soc Sports Nutr. 2016 Mar 31;13:12. doi: 10.1186/s12970-016-0124-0. PMID: 27034623; PMCID: …	Galvan et al. (2016)	13 participants	RDBPC	Creatine Age: 21 years; Wt: 81.7 kg; Placebo Age: 21 years; Wt: 77.3 kg	28 days	-	Study 1: participants (N = 13) ingested 1.5 g CrN (CrN-Low), 3 g CrN (CrN-High), 5 g CrM or a placebo. Study 2: participants (N = 48) received the same CrN treatments vs. 3 g CrM for 28 days (with a loading phase of 20g/d for 7 days, then the 3 g for the 21 days thereafter).	No indication of harm to any of the blood markers	Side effects were reported for creatine and placebo, but the reported frequencies and specific symptoms are unclear.	Male	Young Adults (18-45 years)	Recreationally Active	Apparently Healthy	Apparently Healthy	Creatine Nitrate	Other	2016
Galvan E, Walker DK, Simbo SY, Dalton R, Levers K, O'Connor A, Goodenough C, Barringer ND, Greenwood M, Rasmussen C, Smith SB, Riechman SE, Fluckey JD, Murano PS, Earnest CP, Kreider RB. Acute and chronic safety and efficacy of dose dependent creatine nitrate supplementation and exercise performance. J Int Soc Sports Nutr. 2016 Mar 31;13:12. doi: 10.1186/s12970-016-0124-0. PMID: 27034623; PMCID: …	Galvan et al. (2016)	13 participants	RDBPC	Creatine Age: 21 years; Wt: 81.7 kg; Placebo Age: 21 years; Wt: 77.3 kg	28 days	-	Study 1: participants (N = 13) ingested 1.5 g CrN (CrN-Low), 3 g CrN (CrN-High), 5 g CrM or a placebo. Study 2: participants (N = 48) received the same CrN treatments vs. 3 g CrM for 28 days (with a loading phase of 20g/d for 7 days, then the 3 g for the 21 days thereafter).	No indication of harm to any of the blood markers	Side effects were reported for creatine and placebo, but the reported frequencies and specific symptoms are unclear.	Male	Young Adults (18-45 years)	Recreationally Active	Apparently Healthy	Apparently Healthy	Creatine Nitrate	Other	2016
Galvan E, Walker DK, Simbo SY, Dalton R, Levers K, O'Connor A, Goodenough C, Barringer ND, Greenwood M, Rasmussen C, Smith SB, Riechman SE, Fluckey JD, Murano PS, Earnest CP, Kreider RB. Acute and chronic safety and efficacy of dose dependent creatine nitrate supplementation and exercise performance. J Int Soc Sports Nutr. 2016 Mar 31;13:12. doi: 10.1186/s12970-016-0124-0. PMID: 27034623; PMCID: …	Galvan et al. (2016)	13 participants	RDBPC	Creatine Age: 21 years; Wt: 81.7 kg; Placebo Age: 21 years; Wt: 77.3 kg	28 days	-	Study 1: participants (N = 13) ingested 1.5 g CrN (CrN-Low), 3 g CrN (CrN-High), 5 g CrM or a placebo. Study 2: participants (N = 48) received the same CrN treatments vs. 3 g CrM for 28 days (with a loading phase of 20g/d for 7 days, then the 3 g for the 21 days thereafter).	No indication of harm to any of the blood markers	Side effects were reported for creatine and placebo, but the reported frequencies and specific symptoms are unclear.	Unspecified	Young Adults (18-45 years)	Recreationally Active	Apparently Healthy	Apparently Healthy	Creatine Nitrate	Other	2016
Galvan E, Walker DK, Simbo SY, Dalton R, Levers K, O'Connor A, Goodenough C, Barringer ND, Greenwood M, Rasmussen C, Smith SB, Riechman SE, Fluckey JD, Murano PS, Earnest CP, Kreider RB. Acute and chronic safety and efficacy of dose dependent creatine nitrate supplementation and exercise performance. J Int Soc Sports Nutr. 2016 Mar 31;13:12. doi: 10.1186/s12970-016-0124-0. PMID: 27034623; PMCID: …	Galvan et al. (2016)	13 participants	RDBPC	Creatine Age: 21 years; Wt: 81.7 kg; Placebo Age: 21 years; Wt: 77.3 kg	28 days	-	Study 1: participants (N = 13) ingested 1.5 g CrN (CrN-Low), 3 g CrN (CrN-High), 5 g CrM or a placebo. Study 2: participants (N = 48) received the same CrN treatments vs. 3 g CrM for 28 days (with a loading phase of 20g/d for 7 days, then the 3 g for the 21 days thereafter).	No indication of harm to any of the blood markers	Side effects were reported for creatine and placebo, but the reported frequencies and specific symptoms are unclear.	Unspecified	Young Adults (18-45 years)	Recreationally Active	Apparently Healthy	Apparently Healthy	Creatine Nitrate	Other	2016
Baker, Taylor P.; Candow, Darren G.; Farthing, Jonathan P.. Effect of Preexercise Creatine Ingestion on Muscle Performance in Healthy Aging Males. Journal of Strength and Conditioning Research 30(6):p 1763-1766, June 2016. | DOI: 10.1519/JSC.0000000000001254	Baker, Candow, & Farthing (2016)	9 healthy males	RDBPC	Creatine Age: 54.5 years; Wt: 92.9 kg; Placebo Age: 54.8 years; Wt: 92.9 kg	1 days	CrM 20 g/d or a placebo (20 g corn starch maltodextrin) for 1 day	-	No effect on upper or lower body muscle performance	None reported.	Male	Middle-Age Adults (45-65 years)	Untrained	Apparently Healthy	Apparently Healthy	Creatine Monohydrate	Creatine Monohydrate	2016
Johannsmeyer S, Candow DG, Brahms CM, Michel D, Zello GA. Effect of creatine supplementation and drop-set resistance training in untrained aging adults. Exp Gerontol. 2016 Oct;83:112-9. doi: 10.1016/j.exger.2016.08.005. Epub 2016 Aug 11. PMID: 27523919.	Johannsmeyer et al. (2016)	31 males and females	RDBP	Creatine Age: 58 years; Wt: 78.3 kg; Placebo Age: 57.6 years; Wt: 81.8 kg	84 days	-	CrM 0.1g/kg/d + 0.1g/kg/d maltodextrin or placebo (0.2g/kg/d maltodextrin) for 84 days	↑body mass and muscle mass compared to PLA; males on Cr ↑muscle strength (lat pulldown only) to a greater extent than females; greater training capacity among males with Cr	None reported.	Combined Cohort	Middle-Age Adults (45-65 years)	Untrained	Apparently Healthy	Apparently Healthy	Creatine Monohydrate	Creatine Monohydrate	2016
Wilkinson TJ, Lemmey AB, Jones JG, Sheikh F, Ahmad YA, Chitale S, Maddison PJ, O'brien TD. Can Creatine Supplementation Improve Body Composition and Objective Physical Function in Rheumatoid Arthritis Patients? A Randomized Controlled Trial. Arthritis Care Res (Hoboken). 2016 Jun;68(6):729-37. doi: 10.1002/acr.22747. PMID: 26414681.	Wilkinson et al. (2016)	35 patients with rheumatoid arthritis	RDBP	Creatine Age: 63 years; Wt: 67.3 kg; Placebo Age: 57.2 years; Wt: 76.7 kg	84 days	CrM: 20 g/d or Placebo: only flavored drink powder for 5 days	CrM: 3 g/d + flavored drink powder or Placebo: only flavored drink powder for 79 days	↑appendicular lean mass and total lean mass, but no improvements in isometric knee extensor strength, handgrip strength, or physical function.	None reported.	Combined Cohort	Middle-Age Adults (45-65 years)	Clinical - Physical/Health	Apparently Healthy	Apparently Healthy	Creatine Monohydrate	Creatine Monohydrate	2016
Collins, J., Longhurst, G., Roschel, H., & Gualano, B. (2016). Resistance training and co-supplementation with creatine and protein in older subjects with frailty. J Frailty Aging, 5(2), 126-134.	Collins et al. (2016)	65 males and females	RDBP	Creatine Age: 70 years; Wt: 87.2 kg; Placebo Age: 69 years; Wt: 86.3 kg	98 days	-	Cr+ Whey: 5 g/d of CrM + 20 g/d of whey protein or Whey only: 20 g/d of whey protein + 5 g/d of dextrose for 98 days	Both the whey protein and whey protein + Cr resulted in improved muscle function, but no differences between groups noted.	None reported.	Unspecified	Older Adults (>65 years)	Untrained	Apparently Healthy	Apparently Healthy	Creatine Monohydrate	Creatine Monohydrate	2016
Dobgenski, V., Santos, M., Campbell, B., & Kreider, R. (2014). Short-term creatine supplementation suppresses the cortisol response to a high-intensity swim-sprint workout. J. Nutr. Health Sci, 1(204), 8-10.	Dobgenski et al. (2014)	17 male swimmers	RDBPC	Creatine Age: 25.4 years; Wt: 81.7 kg; Placebo Age: 25.4 years; Wt: 81.7 kg	6 days	CrM: 20 g/d + 1 g/d of maltodextrin or Placebo: 1/kg/d of maltodextrin for 6 days	-	CrM led to reduction in cortisol concentrations following the progressive swim-sprint workout.	None reported.	Male	Young Adults (18-45 years)	Athlete	Cardiometabolic/Cardiopulmonary	Clinical Populations	Creatine Monohydrate	Creatine Monohydrate	2016
Yoon S, Kim JE, Hwang J, Kim TS, Kang HJ, Namgung E, Ban S, Oh S, Yang J, Renshaw PF, Lyoo IK. Effects of Creatine Monohydrate Augmentation on Brain Metabolic and Network Outcome Measures in Women With Major Depressive Disorder. Biol Psychiatry. 2016 Sep 15;80(6):439-447. doi: 10.1016/j.biopsych.2015.11.027. Epub 2015 Dec 15. PMID: 26822799.	Yoon et al. (2016)	34 females with major depressive disorder	RDBP	Creatine Age: 45.5 years; Wt: 76 kg; Placebo Age: 45.6 years; Wt: 76 kg	56 days	CrM:3 g/d of creatine + 10 mg/d of escitalopram or Placebo: 10mg/d of escitalopram + 3 g/d for 7 days	CrM:5 g/d of creatine + 20 mg/d of escitalopram or Placebo: 20mg/d of escitalopram + 5 g/d for 49 days	Improvements in depressive symptoms were noted for the Cr group compared to PLA; N-acetylaspartate levels increased for the Cr group.	None reported.	Male	Middle-Age Adults (45-65 years)	Clinical - Congitive	Neurological	Clinical Populations	Creatine Monohydrate	Creatine Monohydrate	2016
Merege-Filho, C. A. A., Otaduy, M. C. G., de Sá-Pinto, A. L., de Oliveira, M. O., de Souza Gonçalves, L., Hayashi, A. P. T., Roschel, H., Pereira, R. M. R., Silva, C. A., Brucki, S. M. D., da Costa Leite, C., & Gualano, B. (2017). Does brain creatine content rely on exogenous creatine in healthy youth? A proof-of-principle study. Applied Physiology, Nutrition, and Metabolism, 42(2), 128–134. http…	Merege-Filho et al. (2017)	67 healthy male and female participants	RDBP	Creatine Age: 11.5 years; Wt: 45.8 kg; Placebo Age: 1.6 years; Wt: 43.1 kg	7 days	CrM: 13.74 g/d or matching placebo for 7 days	-	No differences between groups for the verbal learning and executive function assessments.	None reported.	Combined Cohort	Children/Adolescents (<18 years)	Untrained	Apparently Healthy	Apparently Healthy	Creatine Monohydrate	Creatine Monohydrate	2017
Yáñez-Silva A, Buzzachera CF, Piçarro IDC, Januario RSB, Ferreira LHB, McAnulty SR, Utter AC, Souza-Junior TP. Effect of low dose, short-term creatine supplementation on muscle power output in elite youth soccer players. J Int Soc Sports Nutr. 2017 Feb 7;14:5. doi: 10.1186/s12970-017-0162-2. PMID: 28190980; PMCID: PMC5296953.	Yanez-Silva et al. (2017)	9 male soccer players	RDBP	Creatine Age: 16.9 years; Wt: 66.8 kg; Placebo Age: 17.1 years; Wt: 74.2 kg	14 days	CrM: 2.01 g/d or plaebo for 14 days	-	↑ in both peak power output and mean power output, as well as total work following the Cr supplementation.	None reported.	Unspecified	Children/Adolescents (<18 years)	Athlete	Apparently Healthy	Apparently Healthy	Creatine Monohydrate	Creatine Monohydrate	2017
Hone, M., Kent, R. M., Scotto di Palumbo, A., Bleiel, S. B., De Vito, G., & Egan, B. (2017). Plasma Creatine Kinetics After Ingestion of Microencapsulated Creatine Monohydrate with Enhanced Stability in Aqueous Solutions. Journal of Dietary Supplements, 14(4), 433-445.	Hone et al. (2017)	10 physically active males	RDBP	Creatine Age: 22 years; Wt: 81.6 kg; Placebo Age: 23 years; Wt: 79 kg	1 days	CrM:3 g/d or Placebo (maltodextrin): 3 g/d for 1 days	-	Microencapsulated form of CrM remains bioavailable.	None reported.	Male	Young Adults (18-45 years)	Recreationally Active	Apparently Healthy	Apparently Healthy	Creatine Monohydrate	Creatine Monohydrate	2017
Karamat FA, Horjus DL, Haan YC, van der Woude L, Schaap MC, Oudman I, van Montfrans GA, Nieuwland R, Salomons GS, Clark JF, Brewster LM. The acute effect of beta-guanidinopropionic acid versus creatine or placebo in healthy men (ABC-Trial): A randomized controlled first-in-human trial. Br J Clin Pharmacol. 2017 Dec;83(12):2626-2635. doi: 10.1111/bcp.13390. Epub 2017 Sep 20. PMID: 28795416; PMCID:…	Karamat et al. (2017)	24 participants	RTBP	Creatine Age: 34 years; Wt: 79.6 kg; Placebo Age: 34 years; Wt: 79.6 kg	7 days	CrM:5 g/d, beta-guanidinopropionic acid(GPA): 100mg/d, or placebofor 7 days	-	GPA was well tolerated with no side effects.	None reported.	Unspecified	Young Adults (18-45 years)	Untrained	Apparently Healthy	Apparently Healthy	Creatine Monohydrate	Creatine Monohydrate	2017
Forbes SC, Sletten N, Durrer C, Myette-Côté É, Candow D, Little JP. Creatine Monohydrate Supplementation Does Not Augment Fitness, Performance, or Body Composition Adaptations in Response to Four Weeks of High-Intensity Interval Training in Young Females. Int J Sport Nutr Exerc Metab. 2017 Jun;27(3):285-292. doi: 10.1123/ijsnem.2016-0129. Epub 2016 Oct 21. PMID: 27768397.	Forbes et al. (2017)	17 females	RDBP	Creatine Age: 23.8 years; Wt: 64.4 kg; Placebo Age: 22.4 years; Wt: 65.2 kg	28 days	CrM: 19.3 g/d or Placebo (corn-starch maltodextrin): 19.5 g/d for 5 days	CrM 6.4 g/d or Placebo: 6.5 g/d for 23 days	No differences attributed to Cr supplementation.	None reported.	Female	Young Adults (18-45 years)	Untrained	Apparently Healthy	Apparently Healthy	Creatine Monohydrate	Creatine Monohydrate	2017
Toniolo RA, Fernandes FBF, Silva M, Dias RDS, Lafer B. Cognitive effects of creatine monohydrate adjunctive therapy in patients with bipolar depression: Results from a randomized, double-blind, placebo-controlled trial. J Affect Disord. 2017 Dec 15;224:69-75. doi: 10.1016/j.jad.2016.11.029. Epub 2016 Nov 20. PMID: 27890303.	Toniolo et al. (2017)	18 patients with bipolar depression	RDBP	Creatine Age: 43.4 years; Wt: 79.5 kg; Placebo Age: 44.1 years; Wt: 79.5 kg	42 days	-	CrM:6 g/d or Placebo (corn starch): 6 g/d for 42 days	The CrM group performed better on the verbal fluency test compared to the PLA. No differences for the neuropsychological tests.	None reported.	Combined Cohort	Young Adults (18-45 years)	Clinical - Congitive	Apparently Healthy	Apparently Healthy	Creatine Monohydrate	Creatine Monohydrate	2017
Dalton RL, Sowinski RJ, Grubic TJ, Collins PB, Coletta AM, Reyes AG, Sanchez B, Koozehchian M, Jung YP, Rasmussen C, Greenwood M, Murano PS, Earnest CP, Kreider RB. Hematological and Hemodynamic Responses to Acute and Short-Term Creatine Nitrate Supplementation. Nutrients. 2017 Dec 15;9(12):1359. doi: 10.3390/nu9121359. PMID: 29244743; PMCID: PMC5748809.	Dalton et al. (2017)	28 males and females	RDBPC	Creatine Age: 21.6 years; Wt: 73.4 kg; Placebo Age: 21.6 years; Wt: 73.4 kg	7 days	-	Cr Nitrate: 2 g/d of creatine + 1 g/d of nitrate + 3.0 g of dextrose, Cr Nitrate high dose: 4 g/d of creatine + 2 g/d of nitrate, or placebo (dextrose): 6 g/d for 6 days	No differences for hemodynamic responses, clinical biomarkers, or side effects; ↑1RM bench press for 6 g/d dose; better recovery following 1RM leg press exercise for the 6 g/d dose; increased bench press repetitions at 70% 1RM following the 3 g/d dose; no effect to cycling time trial performance	None reported.	Combined Cohort	Young Adults (18-45 years)	Untrained	Apparently Healthy	Apparently Healthy	Creatine Nitrate	Other	2017
Evans M, Guthrie N, Pezzullo J, Sanli T, Fielding RA, Bellamine A. Efficacy of a novel formulation of L-Carnitine, creatine, and leucine on lean body mass and functional muscle strength in healthy older adults: a randomized, double-blind placebo-controlled study. Nutr Metab (Lond). 2017 Jan 18;14:7. doi: 10.1186/s12986-016-0158-y. PMID: 28115977; PMCID: PMC5244582.	Evans et al. (2017)	42 healthy older adults	RDBP	Creatine Age: 61.1 years; Wt: 76.7 kg; Placebo Age: 57.2 years; Wt: 73.7 kg	56 days	-	L-Carn+supp: L-Carnitine 1.5 g/d, L-leucine 2 g/d, creatine 3 g/d, Vitamin D3 (10 μg), L-Carn only: 1.5 g/d or placebo for 56 days	L-carnitine + supp group experienced a 1 kg increase in total lean muscle mass, leg lean muscle mass, and lower leg strength, as well as an increase in total mTOR protein expression.	Side effects were reported for creatine but reported frequencies are not clear along with placebo adverse effects.	Combined Cohort	Middle-Age Adults (45-65 years)	Untrained	Apparently Healthy	Apparently Healthy	Creatine Monohydrate	Creatine Monohydrate	2017
Jatoi A, Steen PD, Atherton PJ, Moore DF, Rowland KM, Le-Lindqwister NA, Adonizio CS, Jaslowski AJ, Sloan J, Loprinzi C. A double-blind, placebo-controlled randomized trial of creatine for the cancer anorexia/weight loss syndrome (N02C4): an Alliance trial. Ann Oncol. 2017 Aug 1;28(8):1957-1963. doi: 10.1093/annonc/mdx232. PMID: 28475678; PMCID: PMC5808669.	Jatoi et al. (2017)	263 patients	RDBP	Creatine Age: 65 years; Wt: 73 kg; Placebo Age: 65 years; Wt: 73 kg	1825 days	CrM:20 g/d for 5 days	CrM: 2 g/d for 1820 days	No differences noted among the groups for fist-grip strength nor body composition measures.	Side effects were reported for creatine: All Grade 3 or Worse (45); All grade 4 or Worse (14); Grade 3 or worse hematologic (5); grade 4 or worse hematologic (1); Grade 3 or worse nonhematologic (39); Grade 4 or wrose nonhematologic (13). The placebo group reported: All Grade 3 or Worse (50); All grade 4 or Worse (14); Grade 3 or worse hematologic (15); grade 4 or worse hematologic (7); Grade 3 o…	Combined Cohort	Older Adults (>65 years)	Clinical - Physical/Health	Apparently Healthy	Apparently Healthy	Creatine Monohydrate	Creatine Monohydrate	2017
Jung YP, Earnest CP, Koozehchian M, Cho M, Barringer N, Walker D, Rasmussen C, Greenwood M, Murano PS, Kreider RB. Effects of ingesting a pre-workout dietary supplement with and without synephrine for 8 weeks on training adaptations in resistance-trained males. J Int Soc Sports Nutr. 2017 Jan 3;14:1. doi: 10.1186/s12970-016-0158-3. PMID: 28096757; PMCID: PMC5234097.	Jung et al. (2017)	80 resistance trained males	RDBP	Creatine Age: 22 years; Wt: 80.2 kg; Placebo Age: 22.3 years; Wt: 81.1 kg	56 days	-	Placebo or a pre-workout supplement containing beta-alanine (3 g), creatine nitrate as a salt (2 g), arginine alpha-ketoglutarate (2 g), N-Acetyl-L-Tyrosine (300 mg), caffeine (284 mg), Mucuna pruiriens extract standardized for 15% L-Dopa (15 mg), Vitamin C as Ascorbic Acid (500 mg), niacin (60 mg), folate as folic acid (50 mg), and Vitamin B12 as Methylcobalamin (70 mg); or, the PWS supplement w…	Improve some indices of cognitive function and exercise performance during resistance training.	None reported.	Male	Young Adults (18-45 years)	Trained	Apparently Healthy	Apparently Healthy	Creatine Nitrate	Other	2017
Mert KU, Ilgüy S, Dural M, Mert GÖ, Özakin E. Effects of creatine supplementation on cardiac autonomic functions in bodybuilders. Pacing Clin Electrophysiol. 2017 Jun;40(6):721-727. doi: 10.1111/pace.13096. Epub 2017 Jun 1. PMID: 28436092.	Mert et al. (2017)	16 male bodybuilders	QE	Creatine Age: 29.1 years; Wt: 81.5 kg	1,825 - 5,475 days	-	Cr: 3.5 - 15.0 mg/kg/d for 1,825 - 5,475 days	CrM led to an attenuation of the autonomic nervous system by limiting elevation of parasympathetic modulation.	None reported.	Male	Young Adults (18-45 years)	Athlete	Apparently Healthy	Apparently Healthy	Creatine Monohydrate	Creatine Monohydrate	2017
Nunes JP, Ribeiro AS, Schoenfeld BJ, Tomeleri CM, Avelar A, Trindade MC, Nabuco HC, Cavalcante EF, Junior PS, Fernandes RR, Carvalho FO, Cyrino ES. Creatine supplementation elicits greater muscle hypertrophy in upper than lower limbs and trunk in resistance-trained men. Nutr Health. 2017 Dec;23(4):223-229. doi: 10.1177/0260106017737013. Erratum in: Nutr Health. 2024 Mar;30(1):189. doi: 10.1177/02…	Nunes et al. (2017)	43 resistance-trained men	RDBP	Creatine Age: 22.2 years; Wt: 73.1 kg; Placebo Age: 23.4 years; Wt: 72.9 kg	56 days	CrM: 20 g/d or Placebo (maltodextrin): 20 g/d for 7 days	CrM: 0.03 g/kg/d or Placebo: 0.03 g/kg/d for 49 days	CrM led to improvements in upper limbs, lower limbs, and trunk lean soft tissues, which are indices of hypertrophy.	None reported.	Male	Young Adults (18-45 years)	Trained	Apparently Healthy	Apparently Healthy	Creatine Monohydrate	Creatine Monohydrate	2017
Tinsley GM, Hamm MA, Hurtado AK, Cross AG, Pineda JG, Martin AY, Uribe VA, Palmer TB. Effects of two pre-workout supplements on concentric and eccentric force production during lower body resistance exercise in males and females: a counterbalanced, double-blind, placebo-controlled trial. J Int Soc Sports Nutr. 2017 Nov 28;14:46. doi: 10.1186/s12970-017-0203-x. PMID: 29209154; PMCID: PMC5704438.	Tinsley et al. (2017)	21 resistance-trained adults (9 males and 12 females)	RDBP	Creatine Age: 21.1 years; Wt: 68.2 kg; Placebo Age: 21.1 years; Wt: 68.2 kg	1 days	-	Caf+CrM: 300mg/d of caffeine + 2 g/d of CrM, NonCaf+CrM: 3 g/d of creatine or Placebo for 1 days	The treatment led increased energy and focus, and fatigue was decreased.	None reported.	Combined Cohort	Young Adults (18-45 years)	Trained	Apparently Healthy	Apparently Healthy	Creatine Monohydrate	Creatine Monohydrate	2017
Toniolo RA, Silva M, Fernandes FBF, Amaral JAMS, Dias RDS, Lafer B. A randomized, double-blind, placebo-controlled, proof-of-concept trial of creatine monohydrate as adjunctive treatment for bipolar depression. J Neural Transm (Vienna). 2018 Feb;125(2):247-257. doi: 10.1007/s00702-017-1817-5. Epub 2017 Nov 24. PMID: 29177955; PMCID: PMC5775367.	Toniolo et al. (2018)	35 patients with bipolar disorder	RDBP	Creatine Age: 44.5 years; Wt: 79.5 kg; Placebo Age: 43 years; Wt: 79.5 kg	42 days	-	CrM: 6 g/d or Placebo (corn starch): 6 g/d for 42 days	No differences for the Montgomery-Asberg Depression Rating Scale,.	Side effects were reported for creatine: gastrointestinal and abdominal distress (4); vertigo (2); Headache (2); Dizziness (2) diarrhea (2); Edema (2); Other (1); and for placebo: gastrointestinal and abdominal distress (6); Headache (6); Dizziness (2); muscle cramps and pain (1); Nausea (3;) diarrhea (1); Edema (2); Other (1); other was not specified.	Combined Cohort	Young Adults (18-45 years)	Clinical - Congitive	Apparently Healthy	Apparently Healthy	Creatine Monohydrate	Creatine Monohydrate	2018
Cornish SM, Peeler JD. No effect of creatine monohydrate supplementation on inflammatory and cartilage degradation biomarkers in individuals with knee osteoarthritis. Nutr Res. 2018 Mar;51:57-66. doi: 10.1016/j.nutres.2017.12.010. Epub 2017 Dec 29. PMID: 29673544.	Cornish & Peeler (2018)	18 patients with mild to moderate knee osteoarthritis	RDBP	Creatine Age: 57.5 years; Wt: 89.1 kg; Placebo Age: 56.7 years; Wt: 99.6 kg	84 days	CrM: 20 g/d or Placebo ( maltodextrin): 20 g/d for 7 days	CrM: 5 g/d or Placebo: 5 g/d for 77 days	No difference in inflammatory biomarkers nor in cartilage degradation. No differences in KOOS questionnaire total scores and subscales and no differences for strength.	None reported.	Combined Cohort	Middle-Age Adults (45-65 years)	Clinical - Physical/Health	Apparently Healthy	Apparently Healthy	Creatine Monohydrate	Creatine Monohydrate	2018
Amorim S, Teixeira VH, Corredeira R, Cunha M, Maia B, Margalho P, Pires J. Creatine or vitamin D supplementation in individuals with a spinal cord injury undergoing resistance training: A double-blinded, randomized pilot trial. J Spinal Cord Med. 2018 Jul;41(4):471-478. doi: 10.1080/10790268.2017.1372058. Epub 2017 Sep 13. PMID: 28901216; PMCID: PMC6055973.	Amorim et al. (2018)	13 males and 1 female with spinal cord injury	RDBP	Creatine Age: 21 years; Wt: 67.86 kg; Placebo Age: 20.5 years; Wt: 70.21 kg	28 days	-	CrM: 3 g/d + 5 mg/d of vitamin E (vitamin E every 2 weeks) for 56 days	Arm muscle area improved for the Cr group compared to the PLA group.	None reported.	Combined Cohort	Middle-Age Adults (45-65 years)	Clinical - Physical/Health	Cardiometabolic/Cardiopulmonary	Clinical Populations	Creatine Monohydrate	Creatine Monohydrate	2018
Crisafulli DL, Buddhadev HH, Brilla LR, Chalmers GR, Suprak DN, San Juan JG. Creatine-electrolyte supplementation improves repeated sprint cycling performance: A double blind randomized control study. J Int Soc Sports Nutr. 2018 May 2;15:21. doi: 10.1186/s12970-018-0226-y. PMID: 29743825; PMCID: PMC5930494.	Crisafulli et al. (2018)	23 male recreational cyclists	RDBP	Creatine Age: 24 years; Wt: 71.8 kg; Placebo Age: 23.3 years; Wt: 75.4 kg	42 days	-	CrM: 4 g/d + electrolytes: 114 mg/d sodium chloride, 171 mg/d calcium chloride, 286 mg/d magnesium chloride, and 171 mg/d potassium chloride or equal amount of placebo for 42 days	The CrM treatment led to an increase in overall peak and mean power, and repeated sprint mean and peak power output was also increased.	None reported.	Male	Young Adults (18-45 years)	Recreationally Active	Apparently Healthy	Apparently Healthy	Creatine Monohydrate	Creatine Monohydrate	2018
Sheikholeslami-Vatani D, Faraji H. Influence of Creatine Supplementation on Apoptosis Markers After Downhill Running in Middle-Aged Men: A Crossover Randomized, Double-Blind, and Placebo-Controlled Study. Am J Phys Med Rehabil. 2018 Nov;97(11):825-831. doi: 10.1097/PHM.0000000000000977. PMID: 29863586.	Sheikholeslami-Vatani et al. (2018)	22 middle-aged males	RDBPC	Creatine Age: 48.8 years; Wt: 79.2 kg; Placebo Age: 47.2 years; Wt: 78.2 kg	7 days	CrM: 20 g/d or Placebo (maltodextrin): 20 g/d for 7 days		The CrM supplementation demonstrated an ability to prevent exercise-induced increases in apoptotic markers.	None reported.	Male	Young Adults (18-45 years)	Untrained	Apparently Healthy	Apparently Healthy	Creatine Monohydrate	Creatine Monohydrate	2018
Snijders T, Bell KE, Nederveen JP, Saddler NI, Mazara N, Kumbhare DA, Phillips SM, Parise G. Ingestion of a Multi-Ingredient Supplement Does Not Alter Exercise-Induced Satellite Cell Responses in Older Men. J Nutr. 2018 Jun 1;148(6):891-899. doi: 10.1093/jn/nxy063. PMID: 29878269.	Snijders et al. (2018)	27 older men	RDBP	Creatine Age: 73 years; Wt: 86.2 kg; Placebo Age: 73 years; Wt: 86.2 kg	49 days	-	CrM (MIPS): 60 g whey protein, 5 g creatine, 800 mg Ca, 1000 IU vitamin D, 2 g carbohydrate, and1.25 g n–3 FAs or Placebo: 44 g/d of carbohydrate for 49 days	The treatment did not alter the type I or II muscle fiber satellite cell response during postexercise recovery in older men.	None reported.	Male	Middle-Age Adults (45-65 years)	Untrained	Apparently Healthy	Apparently Healthy	Creatine Monohydrate	Creatine Monohydrate	2018
Taylor BA, Panza G, Ballard KD, White CM, Thompson PD. Creatine supplementation does not alter the creatine kinase response to eccentric exercise in healthy adults on atorvastatin. J Clin Lipidol. 2018 Sep-Oct;12(5):1305-1312. doi: 10.1016/j.jacl.2018.05.018. Epub 2018 Jun 2. PMID: 29945780.	Taylor et al. (2018)	19 healthy nonsmoking men (n=5) and women (n=14)	RDBP	Creatine Age: 60 years; Wt: 75.9 kg; Placebo Age: 52 years; Wt: 75 kg	28 days	-	CrM: 10 g/d + 80 mg/d of atorvastatin or Placebo: atorvastatin 80 mg + PL for 28 days	The CrM treatment did not reduce the exercise-induced creatine kinase increases noted among the subjects.	None reported.	Combined Cohort	Middle-Age Adults (45-65 years)	Untrained	Apparently Healthy	Apparently Healthy	Creatine Monohydrate	Creatine Monohydrate	2018
Van Bavel D, de Moraes R, Tibirica E. Effects of dietary supplementation with creatine on homocysteinemia and systemic microvascular endothelial function in individuals adhering to vegan diets. Fundam Clin Pharmacol. 2019 Aug;33(4):428-440. doi: 10.1111/fcp.12442. Epub 2019 Jan 11. PMID: 30506745.	Van Bavel, de Moraes, & Tibirica (2019)	49 vegetarian individuals	RSBP	Creatine Age: 33 years; Wt: 66.1 kg; Placebo Age: 31 years; Wt: 64.4 kg	21 days	-	CrM: 5 g/d or Placebo (maltodextrin): 5 g/d for 21 days	Significant ↑ in body weight, BMI and creatinine levels; significantly ↓ plasma homocysteine levels and ↑ folic acid levels in hyperhomocysteinemic subjects; ↑ perfusion of capillaries in basal state after hyperemia.	None reported.	Male	Young Adults (18-45 years)	Untrained	Apparently Healthy	Apparently Healthy	Creatine Monohydrate	Creatine Monohydrate	2018
Wang CC, Fang CC, Lee YH, Yang MT, Chan KH. Effects of 4-Week Creatine Supplementation Combined with Complex Training on Muscle Damage and Sport Performance. Nutrients. 2018 Nov 2;10(11):1640. doi: 10.3390/nu10111640. PMID: 30400221; PMCID: PMC6265971.	Wang et al. (2018)	30 explosive athletes (10 baseball, 10 basketball, and 10 tchoukball)	RDBP	Creatine Age: 20 years; Wt: 67.8 kg; Placebo Age: 20 years; Wt: 70.2 kg	28 days	CrM: 20 g/d + 20 g/d of dextrose or Placebo ( carboxymethyl cellulose): 40 g/d for 7 days	CrM: 2 g/d + 2 g/d of dextrose or Placebo: 2 g/d of carboymethyl cellulose + 2 g/d of dextrose for 21 days	The CrM treatment led to improved maximal muscular strength and reduced muscle damage during training.	None reported.	Male	Young Adults (18-45 years)	Athlete	Apparently Healthy	Apparently Healthy	Creatine Monohydrate	Creatine Monohydrate	2018
Simpson AJ, Horne S, Sharp P, Sharps R, Kippelen P. Effect of Creatine Supplementation on the Airways of Youth Elite Soccer Players. Med Sci Sports Exerc. 2019 Aug;51(8):1582-1590. doi: 10.1249/MSS.0000000000001979. PMID: 30913162; PMCID: PMC6693921.	Simpson et al. (2019)	19 elite, male soccer players	RPDB	Creatine Age: 17.4 years; Wt: 75.7 kg; Placebo Age: 17.4 years; Wt: 72 kg	56 days	CrM: 20 g/d or Placebo (maltodextrin): 20 g/d for 7 days	CrM: 5 g/d or Placebo: 5 g/d for 49 days	FENO ↑ in the Cr supplementation group; CrM group showed a slightly more responsive to dry air hyperpnea.	Side effects were reported for creatine, with one participant reporting minor gastrointestinal/abdominal distress.	Male	Children/Adolescents (<18 years)	Athlete	Apparently Healthy	Apparently Healthy	Creatine Monohydrate	Creatine Monohydrate	2019
Atakan, M. M., Karavelioğlu, M. B., Harmancı, H., Cook, M., & Bulut, S. Ü. L. E. Y. M. A. N. (2019). Short term creatine loading without weight gain improves sprint, agility and leg strength performance in female futsal players. Science & Sports, 34(5), 321-327.	Atakan et al. (2019)	30 highly trained female futsal players	RPDB	Creatine Age: 19.8 years; Wt: 56.2 kg; Placebo Age: 19.8 years; Wt: 56.2 kg	7 days	CrM: 0.25 g/kg/d or Placebo (maltodextrin): 0.25 g/kg/d for 7 days	-	↑ in performance with no increase in body weight.	None reported.	Female	Young Adults (18-45 years)	Athlete	Apparently Healthy	Apparently Healthy	Creatine Monohydrate	Creatine Monohydrate	2019
Arazi, H., Eghbali, E., & Karimifard, M. (2019). Effect of creatine ethyl ester supplementation and resistance training on hormonal changes, body composition and muscle strength in underweight non-athlete men. Biomedical Human Kinetics, 11(1), 158-166.	Arazi, Eghbali, & Karmifard (2019)	16 underweight, non-athlete men	RPDB	Creatine Age: 20.9 years; Wt: 54.1 kg; Placebo Age: 20.4 years; Wt: 52.6 kg	42 days	creatine ethyl ester: 20 g/d or Placebo (rice flour): 20 g/d for 5 days	creatine ethyl ester: 5 g/d or placebo: 5 g/d for 37 days	Greater ↑ in body weight and leg strength compared to placebo.	None reported.	Male	Young Adults (18-45 years)	Untrained	Apparently Healthy	Apparently Healthy	Creatine Monohydrate	Creatine Monohydrate	2019
Candow DG, Forbes SC, Vogt E. Effect of pre-exercise and post-exercise creatine supplementation on bone mineral content and density in healthy aging adults. Exp Gerontol. 2019 May;119:89-92. doi: 10.1016/j.exger.2019.01.025. Epub 2019 Jan 29. PMID: 30707938.	Candow, Forbes & Vogt (2019)	39 males and post-menopausal females	RPDB	Creatine Age: 55 years; Wt: 87.9 kg; Placebo Age: 57 years; Wt: 77.9 kg	96 days	-	CrM-B: 0.1 g/kg/d of CrM before exercise and 0.1 g/kg/d of corn startch maltodextrin after exercise, CrM-A: 0.1 g/kg/d of corn startch maltodextrin before exercise and 0.1 g/kg/d of corn startch maltodextrin 0.1 g/kg/d of CrM after exercise or placebo: 0.1 g/kg/d of placebo for 96 days	⁢Cr timing did not have an affect on BMC or BMD.	None reported.	Combined Cohort	Middle-Age Adults (45-65 years)	Untrained	Apparently Healthy	Apparently Healthy	Creatine Monohydrate	Creatine Monohydrate	2019
Bernat P, Candow DG, Gryzb K, Butchart S, Schoenfeld BJ, Bruno P. Effects of high-velocity resistance training and creatine supplementation in untrained healthy aging males. Appl Physiol Nutr Metab. 2019 Nov;44(11):1246-1253. doi: 10.1139/apnm-2019-0066. Epub 2019 Apr 8. Erratum in: Appl Physiol Nutr Metab. 2020 Aug;45(8):916. doi: 10.1139/apnm-2020-0575. PMID: 30958973.	Bernat et al. (2019)	24 healthy males	RPDB	Creatine Age: 59 years; Wt: 94.8 kg; Placebo Age: 58.2 years; Wt: 92.1 kg	56 days	-	CrM: 0.1 g/kg/d + 0.1 g/kg/d of maltodextrin or Placebo: 0.2 g/kg/d of maltodextrin for 56 days	Greater ↑ in leg press and total lower body strength after 8 weeks of high-velocity resistance training.	None reported.	Male	Middle-Age Adults (45-65 years)	Untrained	Apparently Healthy	Apparently Healthy	Creatine Monohydrate	Creatine Monohydrate	2019
Chami J, Candow DG. Effect of Creatine Supplementation Dosing Strategies on Aging Muscle Performance. J Nutr Health Aging. 2019;23(3):281-285. doi: 10.1007/s12603-018-1148-8. PMID: 30820517.	Chami & Candow (2019)	34 participants	RPDB	Creatine Age: 58.8 years; Wt: 82.3 kg; Placebo Age: 57.3 years; Wt: 84.1 kg	11 days	-	CrM HI- 0.3 g/kg/d or CrM Moderate: 0.1 g/kg/d or placebo: 0.4 g/kg/d of maltodextrin for 10 days	Short term CrM supplementation, regardless of dosage, had no effect on aging muscle performance markers.	Side effects were reported for the treatments with the creatine group experiencing 3 reports of gastrointestinal distress and 1 report of mucsle cramps.	Unspecified	Middle-Age Adults (45-65 years)	Untrained	Apparently Healthy	Apparently Healthy	Creatine Monohydrate	Creatine Monohydrate	2019
Bell, K. E., Fang, H., Snijders, T., Allison, D. J., Zulyniak, M. A., Chabowski, A., ... & Heisz, J. J. (2019). A multi-ingredient nutritional supplement in combination with resistance exercise and high-intensity interval training improves cognitive function and increases N-3 index in healthy older men: a randomized controlled trial. Frontiers in Aging Neuroscience, 11, 107.	Bell et al. (2019)	49 healthy, older men	RPDB	Creatine Age: 74 years; Wt: 84.5 kg; Placebo Age: 71 years; Wt: 85.3 kg	140 days	-	CrM of 5g/d within a multi-ingredient supplement containing 3000 mg n-3 polyunsaturated fatty acids, 60 g whey protein, 1000 IU vitamin D, and 800 mg calcium or placebo: 44 g/d of maltodextrin for 140 days	Positive correlation between supplement and improved cognitive function.	None reported	Male	Older Adults (>65 years)	Untrained	Apparently Healthy	Apparently Healthy	Creatine Monohydrate	Creatine Monohydrate	2019
Yoshioka, C. A. F., Madureira, D., Carrara, P., Gusmão, N., Ressureição, K. S., Santana, J. O., ... & Caperuto, E. C. (2019). Comparison between creatine monohydrate and creatine HCl on body composition and performance of the Brazilian Olympic team. Int. J. Food Nutr. Res, 3, 1-12.	Yoshioka et al. (2019)	11 healthy, elite athletes	RDBPC	Creatine Age: 58.8 years; Wt: 58 kg; Placebo Age: 58.8 years; Wt: 58 kg	30 days	-	Either a placebo (resistant starch), CHCL: 1.5 g/d + 3.5 g/d of resistant starch of CHCL, or CrM: 5 g/d of CrM for 30 days	CrM resulted in slight weight ↑, CHCl group showed a ↓ in body fat %; both treatments had an increase in muscle mass.	None reported.	Unspecified	Middle-Age Adults (45-65 years)	Athlete	Musculoskeletal	Clinical Populations	Creatine Monohydrate	Creatine Monohydrate	2019
[truncated: 121 more rows]

## Sheet: Data_Dictionary
Dataset	Variable	Label	Values
creatine_safety_data	Count	Study Number
creatine_safety_data	CrS	Code
creatine_safety_data	Reference	Citation Reference
creatine_safety_data	Yr	Year
creatine_safety_data	Supp	Supplement	1, PLA, 2 Creatine
creatine_safety_data	Sex	Sex	0, Combined Cohort, 1 Male, 2 Female, 3 Unspecified
creatine_safety_data	AgeCat	Age Categories	1 Children/Adolescents (<18 years), 2 Young Adults (18-45 yrs), 3 Middle-Aged Adults (45-65 yrs), 4 Older Adults (>65 yrs)
[truncated: 106 more rows]

## Sheet: Variable_Descriptions_Raw
Variable	Label	Values
[truncated: 113 more rows]
